# Supplementary material for: Synthesis, crystal structure and Raman spectrum of K2[(Pt2)(HPO4)4(H2O)2] containing (Pt2)6+ ions
Source: Acta Crystallogr Sect E Struct Rep Online. 2009 Feb 21;65(Pt 3):i18–9. doi: 10.1107/S1600536809005601 (PMC2968486; doi:10.1107/S1600536809005601)
Supplement: Supplementary file 1 [file e-65-00i18-sup1.cif]

##############################################################################
###                                                                        ###
###        Electronic paper (Acta Crystallographica Section E)             ###
###                                                                        ###
##############################################################################
#                                                                            #
# This CIF contains the data in a paper accepted for publication in Acta     #
# Crystallographica Section E. It conforms to the requirements of Notes      #
# for Authors for Section E, and has been peer reviewed under the auspices   #
# of the IUCr Commission on Journals.                                        #
#                                                                            #
# Full details of the Crystallographic Information File format               #
# are given in the paper "The Crystallographic Information File (CIF):       #
# a New Standard Archive File for Crystallography" by S. R. Hall, F. H.      #
# Allen and I. D. Brown [Acta Cryst. (1991), A47, 655-685].                  #
#                                                                            #
# The current version of the core CIF dictionary is obtainable from          #
# ftp://ftp.iucr.org/pub/cif_core.dic. The current version number is 2.4.    #
#                                                                            #
# Software is freely available for graphical display of the structure(s) in  #
# this CIF.  For information consult the CIF home page http://www.iucr.org/  #
# cif/home.html                                                              #
#                                                                            #
# This file may be used for bona fide research purposes within the           #
# scientific community so long as proper attribution is given to the journal # 
# article from which it was obtained.                                        #
#                                                                            #
##############################################################################
                                             
data_I
_audit_creation_method     'WinGX routine CIF_UPDATE'
_audit_conform_dict_name     cif_core.dic
_audit_conform_dict_version     2.3
_chemical_name_systematic
;
dipotassium
di-\m-hydrogenphosphato-bis[aquaplatinum(III)](<i>Pt</i>---<i>Pt</i>)
;
_chemical_formula_moiety     'H8 O18 P4 Pt2, 2(K)'
_chemical_formula_sum     'H8 K2 O18 P4 Pt2'
_chemical_formula_structural     'K2 [Pt2 (H P O4)4 (H2 O)2]'
_chemical_formula_iupac     'K2 [Pt2 (H P O4)4 (H2 O)2]'
_chemical_formula_weight     888.32
_symmetry_cell_setting     triclinic
_symmetry_space_group_name_H-M     'P -1'
_symmetry_space_group_name_hall     '-P 1'
loop_
    _symmetry_equiv_pos_as_xyz
    'x, y, z'
    '-x, -y, -z'
_cell_length_a     7.8852(2)
_cell_length_b     7.9657(2)
_cell_length_c     13.7739(4)
_cell_angle_alpha     82.3580(10)
_cell_angle_beta     81.5090(10)
_cell_angle_gamma     65.5280(10)
_cell_volume     776.32(4)
_cell_formula_units_Z     2
_cell_measurement_reflns_used     5589
_cell_measurement_theta_min     1.5
_cell_measurement_theta_max     32.5
_cell_measurement_temperature     123(2)
_cell_measurement_pressure     101.3
_cell_special_details
;
The lattice parameters of K~2~[Pt~2~(HPO~4~)~4~(H~2~O)~2~] were
determined from single crystal diffraction data.
;
_exptl_crystal_description     plate
_exptl_crystal_colour     orange
_exptl_crystal_size_max     0.24
_exptl_crystal_size_mid     0.14
_exptl_crystal_size_min     0.08
_exptl_crystal_density_diffrn     3.800
_exptl_crystal_density_method     'not measured'
_exptl_crystal_F_000     812
_exptl_absorpt_coefficient_mu     19.046
_exptl_absorpt_correction_type     multi-scan
_exptl_absorpt_process_details     '(Blessing, 1995)'
_exptl_absorpt_correction_T_min     0.060
_exptl_absorpt_correction_T_max     0.224
_exptl_special_details
;
;
_diffrn_ambient_temperature     123(2)
_diffrn_radiation_type     MoK\a
_diffrn_radiation_wavelength     0.71073
_diffrn_radiation_source     MoK\a
_diffrn_radiation_monochromator     graphite
_diffrn_measurement_device_type     'Nonius Kappa CCD'
_diffrn_measurement_device     '95mm CCD camera on \k-goniostat'
_diffrn_measurement_method     'CCD rotation images'
_diffrn_detector_area_resol_mean     9
_diffrn_reflns_number     18915
_diffrn_reflns_av_R_equivalents     0.064
_diffrn_reflns_theta_min     1.50
_diffrn_reflns_theta_max     32.5
_diffrn_reflns_theta_full     32.5
_diffrn_measured_fraction_theta_max     0.999
_diffrn_measured_fraction_theta_full     0.999
_diffrn_reflns_limit_h_min     -11
_diffrn_reflns_limit_h_max     11
_diffrn_reflns_limit_k_min     -12
_diffrn_reflns_limit_k_max     12
_diffrn_reflns_limit_l_min     -19
_diffrn_reflns_limit_l_max     20
_refine_special_details
;
 Refinement of F^2^ against ALL reflections.  The weighted R-factor wR and
 goodness of fit S are based on F^2^, conventional R-factors R are based
 on F, with F set to zero for negative F^2^. The threshold expression of
 F^2^ > 2sigma(F^2^) is used only for calculating R-factors(gt) etc. and is
 not relevant to the choice of reflections for refinement.  R-factors based
 on F^2^ are statistically about twice as large as those based on F, and R-
 factors based on ALL data will be even larger.
;
_reflns_number_total     5589
_reflns_number_gt     4077
_reflns_threshold_expression     I>2\s(I)
_refine_ls_structure_factor_coef     Fsqd
_refine_ls_matrix_type     full
_refine_ls_R_factor_all     0.0547
_refine_ls_R_factor_gt     0.0334
_refine_ls_wR_factor_gt     0.0801
_refine_ls_wR_factor_ref     0.0855
_refine_ls_goodness_of_fit_ref     0.980
_refine_ls_restrained_S_all     0.980
_refine_ls_number_reflns     5589
_refine_ls_number_parameters     259
_refine_ls_number_restraints     10
_refine_ls_number_constraints     0
_refine_ls_hydrogen_treatment     mixed
_refine_ls_weighting_scheme     calc
_refine_ls_weighting_details
                 'calc w=1/[\s^2^(Fo^2^)+(0.0423P)^2^] where P=(Fo^2^+2Fc^2^)/3'
_atom_sites_solution_hydrogens     geom
_atom_sites_solution_primary     direct
_atom_sites_solution_secondary     difmap
_refine_ls_shift/su_max     0.001
_refine_ls_shift/su_mean     0
_refine_diff_density_max     3.463
_refine_diff_density_min     -2.87
_refine_ls_extinction_method     none
loop_
    _atom_type_symbol
    _atom_type_description
    _atom_type_scat_dispersion_real
    _atom_type_scat_dispersion_imag
    _atom_type_scat_source
    H H 0 0 'International Tables Vol C Tables 4.2.6.8 and 6.1.1.4'
    K K 0.2009 0.2494 'International Tables Vol C Tables 4.2.6.8 and 6.1.1.4'
    O O 0.0106 0.006 'International Tables Vol C Tables 4.2.6.8 and 6.1.1.4'
    P P 0.1023 0.0942 'International Tables Vol C Tables 4.2.6.8 and 6.1.1.4'
    Pt Pt -1.7033 8.3905 'International Tables Vol C Tables 4.2.6.8 and 6.1.1.4'
_computing_data_collection     'COLLECT (Hooft, 2004)'
_computing_cell_refinement     'SCALEPACK (Otwinowski & Minor, 1997)'
_computing_data_reduction     'DENZO (Otwinowski & Minor 1997) and SCALEPACK'
_computing_structure_solution     'SHELXS97 (Sheldrick, 2008)'
_computing_structure_refinement     'SHELXL97 (Sheldrick, 2008)'
_computing_molecular_graphics     'ATOMS (Dowty, 2006)'
_computing_publication_material     'WinGX (Farrugia, 1999)'
loop_
    _atom_site_type_symbol
    _atom_site_label
    _atom_site_fract_x
    _atom_site_fract_y
    _atom_site_fract_z
    _atom_site_U_iso_or_equiv
    _atom_site_adp_type
    _atom_site_calc_flag
    _atom_site_refinement_flags
    _atom_site_occupancy
    _atom_site_disorder_assembly
    _atom_site_disorder_group
    K K1 0.1242(4) -0.3657(4) 0.6326(2) 0.0790(9) Uani d . 1 . .
    K K2 0.3845(3) -0.1884(3) 0.90856(15) 0.0472(5) Uani d . 1 . .
    O O1 0.6393(7) 0.2464(8) 0.6286(4) 0.0289(11) Uani d D 1 . .
    H H1A 0.566(8) 0.299(10) 0.676(4) 0.043 Uiso d D 1 . .
    H H1B 0.734(6) 0.175(9) 0.656(5) 0.043 Uiso d D 1 . .
    O O12 0.6784(7) -0.1304(6) 0.6372(3) 0.0238(10) Uani d . 1 . .
    O O14 0.4660(7) -0.2761(7) 0.7170(4) 0.0305(11) Uani d D 1 . .
    H H14 0.486(13) -0.387(4) 0.717(6) 0.046 Uiso d D 1 . .
    O O11 0.8028(7) -0.4742(7) 0.6678(3) 0.0256(10) Uani d . 1 . .
    O O13 0.5849(7) -0.3216(6) 0.5370(3) 0.0245(10) Uani d . 1 . .
    O O22 0.7832(6) 0.0412(7) 0.4628(4) 0.0247(10) Uani d . 1 . .
    O O24 0.9754(7) -0.3003(7) 0.4569(3) 0.0276(11) Uani d D 1 . .
    H H24 1.045(10) -0.372(10) 0.415(5) 0.041 Uiso d D 1 . .
    O O21 0.9903(7) -0.0893(7) 0.3117(4) 0.0298(11) Uani d . 1 . .
    O O23 0.6936(6) -0.1446(7) 0.3608(3) 0.0267(10) Uani d . 1 . .
    O O10 0.2526(7) 0.5993(7) 0.1437(3) 0.0249(10) Uani d D 1 . .
    H H10A 0.207(11) 0.719(3) 0.141(5) 0.037 Uiso d D 1 . .
    H H10B 0.226(11) 0.582(9) 0.2058(19) 0.037 Uiso d D 1 . .
    O O32 -0.1067(6) 0.5907(6) 0.1622(3) 0.0212(9) Uani d . 1 . .
    O O33 -0.3103(6) 0.5226(6) 0.0567(3) 0.0199(9) Uani d . 1 . .
    O O34 -0.4078(7) 0.8408(7) 0.1168(4) 0.0286(11) Uani d D 1 . .
    H H34 -0.520(4) 0.896(11) 0.107(6) 0.043 Uiso d D 1 . .
    O O31 -0.4038(6) 0.5674(7) 0.2362(3) 0.0231(10) Uani d . 1 . .
    O O44 -0.0110(6) 0.8018(7) 0.0001(3) 0.0236(10) Uani d . 1 . .
    O O41 -0.2456(6) 1.0558(6) -0.0996(3) 0.0233(10) Uani d . 1 . .
    O O43 -0.2059(6) 0.7307(6) -0.1068(3) 0.0210(9) Uani d . 1 . .
    O O42 0.0530(7) 0.8330(7) -0.1816(4) 0.0310(12) Uani d D 1 . .
    H H42 0.050(13) 0.930(7) -0.162(6) 0.047 Uiso d D 1 . .
    P P1 0.6381(2) -0.3051(2) 0.63814(12) 0.0220(3) Uani d . 1 . .
    P P2 0.8592(2) -0.1187(2) 0.39488(12) 0.0215(3) Uani d . 1 . .
    P P3 -0.3082(2) 0.6280(2) 0.14389(12) 0.0180(3) Uani d . 1 . .
    P P4 -0.1056(2) 0.8585(2) -0.09741(12) 0.0187(3) Uani d . 1 . .
    Pt Pt1 0.54549(3) 0.09217(3) 0.549475(17) 0.01966(7) Uani d . 1 . .
    Pt Pt2 0.09528(3) 0.53533(3) 0.052197(16) 0.01543(6) Uani d . 1 . .
loop_
    _atom_site_aniso_label
    _atom_site_aniso_U_11
    _atom_site_aniso_U_22
    _atom_site_aniso_U_33
    _atom_site_aniso_U_12
    _atom_site_aniso_U_13
    _atom_site_aniso_U_23
    K1 0.101(2) 0.087(2) 0.0691(17) -0.0526(18) -0.0488(16) 0.0208(15)
    K2 0.0525(12) 0.0601(13) 0.0406(10) -0.0346(11) 0.0048(9) -0.0133(9)
    O1 0.030(3) 0.030(3) 0.029(3) -0.013(2) 0.000(2) -0.010(2)
    O12 0.030(2) 0.020(2) 0.021(2) -0.011(2) -0.0040(19) 0.0035(18)
    O14 0.032(3) 0.028(3) 0.028(3) -0.014(2) 0.007(2) 0.001(2)
    O11 0.028(2) 0.021(2) 0.019(2) -0.003(2) -0.0023(19) 0.0031(18)
    O13 0.029(2) 0.019(2) 0.021(2) -0.006(2) -0.0018(19) 0.0019(18)
    O22 0.019(2) 0.023(2) 0.030(3) -0.007(2) 0.0021(19) -0.005(2)
    O24 0.029(3) 0.026(3) 0.019(2) -0.005(2) 0.0028(19) 0.0021(19)
    O21 0.022(2) 0.031(3) 0.029(3) -0.008(2) 0.0055(19) 0.007(2)
    O23 0.021(2) 0.028(3) 0.025(2) -0.005(2) 0.0031(19) -0.006(2)
    O10 0.028(2) 0.032(3) 0.020(2) -0.018(2) -0.0068(19) 0.0045(19)
    O32 0.018(2) 0.023(2) 0.020(2) -0.0061(19) -0.0014(17) -0.0005(18)
    O33 0.018(2) 0.025(2) 0.016(2) -0.0101(19) 0.0043(16) -0.0019(17)
    O34 0.020(2) 0.025(3) 0.038(3) -0.006(2) -0.003(2) -0.001(2)
    O31 0.024(2) 0.026(3) 0.019(2) -0.013(2) 0.0055(18) -0.0032(18)
    O44 0.021(2) 0.023(2) 0.028(2) -0.011(2) -0.0080(18) 0.0054(19)
    O41 0.021(2) 0.017(2) 0.031(3) -0.0073(19) -0.0051(19) 0.0016(19)
    O43 0.022(2) 0.020(2) 0.019(2) -0.0077(19) -0.0011(17) 0.0025(17)
    O42 0.025(2) 0.025(3) 0.034(3) -0.007(2) 0.008(2) 0.004(2)
    P1 0.0237(8) 0.0200(8) 0.0183(8) -0.0061(7) -0.0002(6) 0.0009(6)
    P2 0.0194(8) 0.0218(9) 0.0189(8) -0.0066(7) 0.0020(6) 0.0024(6)
    P3 0.0150(7) 0.0204(8) 0.0172(7) -0.0071(6) 0.0016(6) -0.0005(6)
    P4 0.0167(7) 0.0176(8) 0.0190(7) -0.0057(6) -0.0011(6) 0.0033(6)
    Pt1 0.02042(12) 0.01997(13) 0.01736(12) -0.00806(10) 0.00056(9) -0.00042(9)
    Pt2 0.01457(11) 0.01729(12) 0.01430(11) -0.00707(9) -0.00109(8) 0.00101(8)
_geom_special_details
;
All esds are estimated using the full covariance matrix. The cell esds are taken
into account individually in the estimation of esds in distances and angles;
correlations between esds in cell parameters are only used when they are
defined by crystal symmetry. An approximate (isotropic) treatment of cell esds
is used for estimating esds involving l.s. planes.
;
loop_
    _geom_bond_atom_site_label_1
    _geom_bond_atom_site_label_2
    _geom_bond_site_symmetry_2
    _geom_bond_distance
    _geom_bond_publ_flag
    K1 O24 1_455 2.739(6) ?
    K1 O31 2_556 2.860(5) ?
    K1 O11 1_455 2.957(6) ?
    K1 O42 1_546 3.047(6) ?
    K1 O22 2_656 3.053(5) ?
    K1 O32 2_556 3.156(5) ?
    K1 O12 1_455 3.222(6) ?
    K2 O14 . 2.735(6) ?
    K2 O34 2_566 2.822(6) ?
    K2 O41 2_566 2.858(5) ?
    K2 O33 2_556 2.920(5) ?
    K2 O42 1_546 2.990(6) ?
    K2 O43 1_646 3.000(5) ?
    K2 O44 1_546 3.215(5) ?
    O1 Pt1 . 2.143(5) ?
    O12 P1 . 1.549(5) ?
    O12 Pt1 . 1.992(4) ?
    O14 P1 . 1.564(5) ?
    O11 P1 . 1.493(5) ?
    O13 P1 . 1.549(5) ?
    O13 Pt1 2_656 2.010(4) ?
    O22 P2 . 1.541(5) ?
    O22 Pt1 . 1.985(4) ?
    O24 P2 . 1.570(5) ?
    O21 P2 . 1.489(5) ?
    O23 P2 . 1.549(5) ?
    O23 Pt1 2_656 2.014(5) ?
    O10 Pt2 . 2.132(5) ?
    O32 P3 . 1.544(5) ?
    O32 Pt2 . 1.978(4) ?
    O33 P3 . 1.561(5) ?
    O33 Pt2 2_565 2.030(4) ?
    O34 P3 . 1.564(5) ?
    O31 P3 . 1.507(4) ?
    O44 P4 . 1.555(5) ?
    O44 Pt2 . 2.005(5) ?
    O41 P4 . 1.500(5) ?
    O43 P4 . 1.553(5) ?
    O43 Pt2 2_565 2.014(4) ?
    O42 P4 . 1.541(5) ?
    Pt1 O13 2_656 2.010(4) ?
    Pt1 O23 2_656 2.014(5) ?
    Pt1 Pt1 2_656 2.4944(5) ?
    Pt2 O43 2_565 2.014(4) ?
    Pt2 O33 2_565 2.030(4) ?
    Pt2 Pt2 2_565 2.4892(5) ?
loop_
    _geom_angle_atom_site_label_1
    _geom_angle_atom_site_label_2
    _geom_angle_atom_site_label_3
    _geom_angle_site_symmetry_1
    _geom_angle_site_symmetry_3
    _geom_angle
    _geom_angle_publ_flag
    O11 P1 O12 . . 110.2(3) ?
    O11 P1 O13 . . 110.9(3) ?
    O12 P1 O13 . . 111.5(3) ?
    O11 P1 O14 . . 110.2(3) ?
    O12 P1 O14 . . 104.8(3) ?
    O13 P1 O14 . . 109.0(3) ?
    O21 P2 O22 . . 111.1(3) ?
    O21 P2 O23 . . 113.2(3) ?
    O22 P2 O23 . . 109.6(3) ?
    O21 P2 O24 . . 106.9(3) ?
    O22 P2 O24 . . 107.7(3) ?
    O23 P2 O24 . . 108.1(3) ?
    O31 P3 O32 . . 108.9(3) ?
    O31 P3 O33 . . 109.3(3) ?
    O32 P3 O33 . . 111.8(3) ?
    O31 P3 O34 . . 111.6(3) ?
    O32 P3 O34 . . 106.3(3) ?
    O33 P3 O34 . . 108.9(3) ?
    O41 P4 O42 . . 110.7(3) ?
    O41 P4 O43 . . 109.3(3) ?
    O42 P4 O43 . . 110.0(3) ?
    O41 P4 O44 . . 110.6(3) ?
    O42 P4 O44 . . 106.4(3) ?
    O43 P4 O44 . . 109.7(2) ?
    O22 Pt1 O12 . . 89.21(19) ?
    O22 Pt1 O13 . 2_656 90.42(19) ?
    O12 Pt1 O13 . 2_656 178.06(19) ?
    O22 Pt1 O23 . 2_656 179.02(19) ?
    O12 Pt1 O23 . 2_656 90.37(19) ?
    O13 Pt1 O23 2_656 2_656 89.97(19) ?
    O22 Pt1 O1 . . 85.5(2) ?
    O12 Pt1 O1 . . 88.0(2) ?
    O13 Pt1 O1 2_656 . 90.0(2) ?
    O23 Pt1 O1 2_656 . 93.6(2) ?
    O22 Pt1 Pt1 . 2_656 90.98(14) ?
    O12 Pt1 Pt1 . 2_656 91.86(14) ?
    O13 Pt1 Pt1 2_656 2_656 90.05(14) ?
    O23 Pt1 Pt1 2_656 2_656 89.91(15) ?
    O1 Pt1 Pt1 . 2_656 176.49(14) ?
    O32 Pt2 O44 . . 90.05(19) ?
    O32 Pt2 O43 . 2_565 89.88(18) ?
    O44 Pt2 O43 . 2_565 178.49(18) ?
    O32 Pt2 O33 . 2_565 177.57(17) ?
    O44 Pt2 O33 . 2_565 90.65(19) ?
    O43 Pt2 O33 2_565 2_565 89.36(18) ?
    O32 Pt2 O10 . . 87.17(19) ?
    O44 Pt2 O10 . . 89.05(19) ?
    O43 Pt2 O10 2_565 . 89.45(19) ?
    O33 Pt2 O10 2_565 . 90.51(18) ?
    O32 Pt2 Pt2 . 2_565 91.55(13) ?
    O44 Pt2 Pt2 . 2_565 90.52(13) ?
    O43 Pt2 Pt2 2_565 2_565 90.99(13) ?
    O33 Pt2 Pt2 2_565 2_565 90.77(13) ?
    O10 Pt2 Pt2 . 2_565 178.65(14) ?
loop_
    _geom_hbond_atom_site_label_D
    _geom_hbond_atom_site_label_H
    _geom_hbond_atom_site_label_A
    _geom_hbond_site_symmetry_A
    _geom_hbond_distance_DH
    _geom_hbond_distance_HA
    _geom_hbond_distance_DA
    _geom_hbond_angle_DHA
    O1 H1A O31 2_566 0.83(6) 1.73(6) 2.559(7) 173(8)
    O1 H1B O21 2_756 0.84(6) 2.09(4) 2.860(7) 153(8)
    O14 H14 O31 2_556 0.83(2) 1.82(5) 2.548(7) 146(9)
    O24 H24 O11 2_746 0.84(7) 1.73(7) 2.562(7) 177(9)
    O34 H34 O41 2_475 0.83(6) 1.74(3) 2.546(6) 162(9)
    O10 H10A O41 2_575 0.86(2) 1.94(4) 2.713(7) 148(7)
    O10 H10B O11 2_656 0.86(2) 1.86(2) 2.694(6) 164(6)
    O42 H42 O21 2_665 0.84(7) 2.27(9) 2.475(7) 94(6)
data_global
_journal_date_recd_electronic     2008-12-18
_journal_date_accepted     2009-02-17
_journal_name_full     'Acta Crystallographica, Section E'
_journal_year     2009
_journal_volume     65
_journal_issue      3
_journal_page_first     i18
_journal_page_last     i19
_journal_paper_category     QI
_journal_coeditor_code     ER2058
_publ_contact_author_name     'Robert Glaum'
_publ_contact_author_address
;
Institut f\"ur Anorganische Chemie
Rheinische Friedrich-Wilhelms-Universit\"at Bonn
Gerhard-Domagk-Strasse 1
D-53121 Bonn
Germany
;
_publ_contact_author_email     'rglaum@uni-bonn.de'
_publ_contact_author_fax     '+49 228 73 5660'
_publ_contact_author_phone     '+49 228 73 5353'
_publ_section_title
;
Synthesis, crystal structure and Raman spectrum of the dumbbell-shaped
(Pt~2~)^6+^ ion in K~2~[(Pt~2~)(HPO~4~)~4~(H~2~O)~2~]
;
loop_
    _publ_author_name
    _publ_author_footnote
    _publ_author_address
    'Panagiotidis, Kosta' .
;
Institut f\"ur Anorganische Chemie,
Rheinische Friedrich-Wilhelms-Universit\"at Bonn,
Gerhard-Domagk-Strasse 1,
D-53121 Bonn,
Germany
;
    'Glaum, Robert' .
;
Institut f\"ur Anorganische Chemie,
Rheinische Friedrich-Wilhelms-Universit\"at Bonn,
Gerhard-Domagk-Strasse 1,
D-53121 Bonn,
Germany
;
