# Supplementary material for: Synthesis, crystal structure and Raman spectrum of K2[(Pt2)(HPO4)4(H2O)2] containing (Pt2)6+ ions
Source: Acta Crystallogr Sect E Struct Rep Online. 2009 Feb 21;65(Pt 3):i18–9. doi: 10.1107/S1600536809005601 (PMC2968486; doi:10.1107/S1600536809005601)
Supplement: Supplementary file 2 [file e-65-00i18-Isup2.hkl]

# 
# h,k,l, Fc-squared, Fo-squared, sigma(Fo-squared) and status flag 
# 
data_I
_shelx_title ' ' 
_shelx_refln_list_code          4 
_shelx_F_calc_maximum      382.00 
_exptl_crystal_F_000       812.00 
_reflns_d_resolution_high  0.6615 
 
loop_ 
 _symmetry_equiv_pos_as_xyz 
 'x, y, z' 
 '-x, -y, -z' 
 
_cell_length_a     7.8852 
_cell_length_b     7.9657 
_cell_length_c    13.7739 
_cell_angle_alpha  82.358 
_cell_angle_beta   81.509 
_cell_angle_gamma  65.528 
 
_shelx_F_squared_multiplier     1.000 
 
loop_ 
 _refln_index_h 
 _refln_index_k 
 _refln_index_l 
 _refln_F_squared_calc 
 _refln_F_squared_meas 
 _refln_F_squared_sigma 
 _refln_observed_status 
   1   0   0       40.20       21.74     12.14 o 
   2   0   0    19112.83    17608.42    297.69 o 
   3   0   0     3370.19     2945.36     93.28 o 
   4   0   0     6416.59     6270.46    221.37 o 
   5   0   0    10472.35    10383.11    481.14 o 
   6   0   0     6157.00     6273.89    212.45 o 
   7   0   0        2.53        2.45     84.74 o 
   8   0   0      347.40      443.31    104.36 o 
   9   0   0     6127.89     6355.70    271.04 o 
  10   0   0      398.40      130.75    148.89 o 
 -10   1   0     2217.43     2322.05    222.22 o 
  -9   1   0       55.67       38.19    122.16 o 
  -8   1   0      246.56      295.46    104.40 o 
  -7   1   0     1733.23     1658.61    119.51 o 
  -6   1   0     7413.20     7183.58    248.43 o 
  -5   1   0      224.03      267.49     76.45 o 
  -4   1   0    25843.00    23447.26    865.90 o 
  -3   1   0     9902.88     8296.62    240.56 o 
  -2   1   0     4597.13     4704.62    129.55 o 
  -1   1   0    34991.11    33815.55    904.99 o 
   0   1   0      608.58      835.57    116.33 o 
   1   1   0    45973.89    40137.21   1284.32 o 
   2   1   0     3277.73     3157.94     70.98 o 
   3   1   0     1118.51      922.67     47.05 o 
   4   1   0     4233.25     4458.80     98.04 o 
   5   1   0    28251.64    28056.11    767.96 o 
   6   1   0      743.98      804.68     96.61 o 
   7   1   0     5323.95     4836.49    227.69 o 
   8   1   0     3525.10     3896.88    207.68 o 
   9   1   0      244.53      246.60    102.96 o 
  10   1   0     9374.62     9681.88    352.95 o 
  11   1   0      290.61      292.11    235.40 o 
  -9   2   0      149.68       57.77    127.27 o 
  -8   2   0       13.30      214.98    111.41 o 
  -7   2   0     7079.04     7044.60    353.48 o 
  -6   2   0     2159.96     2009.38    122.52 o 
  -5   2   0    24128.81    22972.86    750.12 o 
  -4   2   0     4813.56     4570.88    152.00 o 
  -3   2   0     8439.42     7505.47    296.32 o 
  -2   2   0    40226.51    36853.33    896.14 o 
  -1   2   0     5380.33     5975.91    121.77 o 
   0   2   0    13820.67    16088.33    411.12 o 
   1   2   0     6702.74     8081.80    200.20 o 
   2   2   0    29193.90    29859.98    851.86 o 
   3   2   0     5050.28     5011.52    149.46 o 
   4   2   0    21129.42    19289.12    340.50 o 
   5   2   0      432.95      796.24     89.62 o 
   6   2   0    10181.00     9543.43    241.39 o 
   7   2   0     6467.06     6788.32    253.59 o 
   8   2   0      947.18      798.45    100.84 o 
   9   2   0     6818.28     7106.07    367.41 o 
  10   2   0      342.43      266.64    207.18 o 
  11   2   0     1428.19     1245.61    195.97 o 
  -9   3   0      671.26      597.10    183.40 o 
  -8   3   0     3311.35     3582.96    203.83 o 
  -7   3   0        1.23       78.42    105.38 o 
  -6   3   0     9116.04     9026.08    401.71 o 
  -5   3   0      634.61      728.76     97.84 o 
  -4   3   0    10966.86    10625.72    484.50 o 
  -3   3   0     4421.09     3981.86    119.94 o 
  -2   3   0     5270.48     5549.45    183.98 o 
  -1   3   0    14093.66    14140.66    426.09 o 
   0   3   0    20052.06    22497.96    380.91 o 
   1   3   0      289.07      405.79     31.55 o 
   2   3   0      918.96      928.31     42.92 o 
   3   3   0    15618.22    13633.52    305.55 o 
   4   3   0      225.77      464.67     73.34 o 
   5   3   0    43298.27    40651.23   2140.24 o 
   6   3   0       63.43       90.98     50.89 o 
   7   3   0      962.86      941.34     60.42 o 
   8   3   0     8419.64     8793.52    291.37 o 
   9   3   0      708.61      577.01    194.87 o 
  10   3   0     3904.56     4341.17    323.85 o 
  11   3   0     1160.75     1001.90    253.74 o 
  -8   4   0       40.52       38.18    169.98 o 
  -7   4   0     8944.15     9602.54    610.45 o 
  -6   4   0       32.12      117.91     97.20 o 
  -5   4   0     2268.59     2089.50    122.33 o 
  -4   4   0     3282.44     3046.98    118.26 o 
  -3   4   0     2569.95     2371.12    121.17 o 
  -2   4   0     2538.97     2432.15    113.16 o 
  -1   4   0    11776.14    11751.71    267.31 o 
   0   4   0     3691.08     3726.95    100.85 o 
   1   4   0     5379.07     5745.83    119.19 o 
   2   4   0    15635.34    16087.64    342.52 o 
   3   4   0      187.35      302.10     39.73 o 
   4   4   0    26952.99    26915.71   1091.48 o 
   5   4   0     4907.64     4409.71    219.00 o 
   6   4   0     9036.00     8855.61    478.55 o 
   7   4   0      482.07      458.33     92.31 o 
   8   4   0     1335.92     1059.29    148.58 o 
   9   4   0      911.76      836.06    124.62 o 
  10   4   0     3720.89     3513.44    292.75 o 
  11   4   0       41.27        8.52    279.83 o 
  -7   5   0      536.82      485.09    190.34 o 
  -6   5   0     3232.14     3095.10    236.87 o 
  -5   5   0      161.72       80.19     97.55 o 
  -4   5   0      800.38      675.24     87.03 o 
  -3   5   0      489.00      452.63     97.58 o 
  -2   5   0    14827.54    14652.77    578.45 o 
  -1   5   0     1146.92     1214.26     82.31 o 
   0   5   0    20369.76    20019.20    423.77 o 
   1   5   0    18603.65    19055.48    447.51 o 
   2   5   0     1989.76     1848.69     77.80 o 
   3   5   0    31410.89    33047.52    622.11 o 
   4   5   0     2230.87     2295.88     95.58 o 
   5   5   0     5759.04     5891.12    298.43 o 
   6   5   0     2593.28     2345.43    251.17 o 
   7   5   0     2701.97     2526.45    300.68 o 
   8   5   0     1786.37     1695.37    130.16 o 
   9   5   0     9237.76     9091.80    433.04 o 
  10   5   0      318.75      325.16    200.57 o 
  11   5   0     1465.67     1547.22    264.65 o 
  -6   6   0     1392.05     1198.75    213.74 o 
  -5   6   0      428.18      583.35    132.17 o 
  -4   6   0      104.35       80.27    111.88 o 
  -3   6   0     9601.88     9690.38    527.96 o 
  -2   6   0        2.06       84.09     90.32 o 
  -1   6   0     6363.09     5989.28    231.44 o 
   0   6   0     1386.69     1485.47    109.63 o 
   1   6   0     6805.62     6593.57    195.95 o 
   2   6   0    10784.95    10181.07    311.00 o 
   3   6   0      286.01      286.89     62.50 o 
   4   6   0    11673.83    12359.36    309.30 o 
   5   6   0     4593.39     4325.07    152.48 o 
   6   6   0     3205.73     3000.81    273.26 o 
   7   6   0      356.55      312.74    214.00 o 
   8   6   0     9604.99     9496.30    489.48 o 
   9   6   0      185.43      200.09    141.92 o 
  10   6   0     5364.58     5802.21    518.70 o 
  11   6   0     1137.09     1271.61    243.10 o 
  -5   7   0      463.20      497.29    191.06 o 
  -4   7   0     7349.35     7955.35    486.20 o 
  -3   7   0       33.81       74.43    119.16 o 
  -2   7   0    12397.58    13749.55    619.86 o 
  -1   7   0       59.60       84.48    111.08 o 
   0   7   0      449.04      440.76    133.45 o 
   1   7   0     5082.56     4946.10    176.78 o 
   2   7   0     8061.14     7770.42    454.19 o 
   3   7   0     2113.50     2237.67    112.11 o 
   4   7   0     4443.89     4687.08    148.40 o 
   5   7   0     1836.09     1914.48    125.39 o 
   6   7   0       91.29       -8.09    123.17 o 
   7   7   0    13339.20    13265.60    780.10 o 
   8   7   0        2.02      -44.68    225.57 o 
   9   7   0     6387.58     6679.29    507.11 o 
  10   7   0      336.59      445.64    256.77 o 
  11   7   0        2.44      131.98    225.02 o 
  -4   8   0        1.78      -49.14    206.02 o 
  -3   8   0     5429.84     6096.54    295.80 o 
  -2   8   0       14.24      229.53    123.98 o 
  -1   8   0     2107.79     2110.27    194.58 o 
   0   8   0       90.50      106.38    137.31 o 
   1   8   0     1969.63     1809.54    160.68 o 
   2   8   0     2617.06     2679.13    185.93 o 
   3   8   0    16832.08    17865.13    797.71 o 
   4   8   0       48.01       68.79     68.22 o 
   5   8   0     6300.33     6398.60    215.85 o 
   6   8   0    11273.73    12369.99    417.57 o 
   7   8   0     1101.32     1002.72    124.33 o 
   8   8   0     6251.38     6314.37    469.27 o 
   9   8   0      485.25      463.97    282.61 o 
  10   8   0      380.27      373.58    299.67 o 
  11   8   0      996.23      771.02    342.04 o 
  -3   9   0      886.19      964.72    265.54 o 
  -2   9   0      364.69      285.97    147.55 o 
  -1   9   0       31.78      -16.30    129.75 o 
   0   9   0      974.77      999.78    165.47 o 
   1   9   0        5.02       66.01    149.37 o 
   2   9   0     9360.59     9760.67    315.97 o 
   3   9   0       12.51      -12.73     93.26 o 
   4   9   0     2396.70     2608.83    176.26 o 
   5   9   0     3061.82     3328.97    204.60 o 
   6   9   0      397.81      469.13    202.97 o 
   7   9   0     4778.83     5319.46    260.26 o 
   8   9   0      576.42      520.01    208.35 o 
   9   9   0      114.36      162.37    204.77 o 
  10   9   0       65.37      179.08    189.49 o 
  -1  10   0      531.91      638.79    269.34 o 
   0  10   0       46.39       43.13    167.13 o 
   1  10   0     6347.67     6940.48    321.71 o 
   2  10   0        4.75        2.90    152.78 o 
   3  10   0     6219.55     6582.11    342.17 o 
   4  10   0     1025.27     1407.06    248.94 o 
   5  10   0      145.76       15.18    206.86 o 
   6  10   0     4325.25     4638.94    275.68 o 
   7  10   0     3028.63     2923.98    218.78 o 
   8  10   0      922.60      817.53    302.79 o 
   9  10   0      100.79       45.71    212.23 o 
   1  11   0       20.60      -25.56    205.76 o 
   2  11   0     3532.18     3656.38    263.24 o 
   3  11   0        6.11     -109.58    169.08 o 
   4  11   0       60.71      169.30    235.62 o 
   5  11   0      267.87      210.63    217.15 o 
   6  11   0     1444.96     1557.40    251.73 o 
   7  11   0      680.93      620.52    168.73 o 
   8  11   0     2383.96     2401.82    312.19 o 
  -8 -11   1      268.79      104.60    206.79 o 
  -7 -11   1     2874.83     2845.93    305.47 o 
  -6 -11   1      650.67      430.81    227.49 o 
  -5 -11   1       34.05      145.36    214.67 o 
  -4 -11   1      609.87      629.78    249.10 o 
  -3 -11   1     4447.57     4574.16    362.15 o 
  -2 -11   1       90.16       73.67    170.20 o 
  -1 -11   1     2225.92     2493.75    305.65 o 
  -9 -10   1      187.40       63.73    204.39 o 
  -8 -10   1     1302.95     1206.72    235.30 o 
  -7 -10   1     4706.53     4792.21    257.41 o 
  -6 -10   1       66.25       44.86    144.34 o 
  -5 -10   1     1034.78     1377.06    246.64 o 
  -4 -10   1     2262.01     2444.45    266.53 o 
  -3 -10   1      152.98       44.67    144.44 o 
  -2 -10   1    10369.43    10491.71    413.23 o 
  -1 -10   1        3.45       24.94    173.08 o 
   0 -10   1     1836.53     1816.01    213.96 o 
   1 -10   1      205.25      152.24    234.65 o 
 -10  -9   1       50.26     -124.20    210.07 o 
  -9  -9   1      168.23      188.01    200.99 o 
  -8  -9   1     4424.12     4702.03    305.93 o 
  -7  -9   1        8.34      116.75    105.69 o 
  -6  -9   1     6782.16     7207.08    252.57 o 
  -5  -9   1     3333.19     3430.10    158.07 o 
  -4  -9   1       13.14       72.43     91.85 o 
  -3  -9   1     5888.51     5815.84    212.49 o 
  -2  -9   1      722.36      598.03    122.89 o 
  -1  -9   1     2759.59     2596.28    166.55 o 
   0  -9   1      331.54      507.85    171.08 o 
   1  -9   1       31.89      102.63    173.49 o 
   2  -9   1      200.54       72.05    190.96 o 
   3  -9   1     3193.43     2808.69    509.69 o 
 -11  -8   1       31.18       31.54    305.40 o 
 -10  -8   1        3.11       37.80    202.81 o 
  -9  -8   1     6675.18     7129.21    400.65 o 
  -8  -8   1       10.02      -64.95    182.63 o 
  -7  -8   1     7459.31     7846.60    299.59 o 
  -6  -8   1      224.56      285.24     97.67 o 
  -5  -8   1      980.51     1014.88    108.26 o 
  -4  -8   1     6160.91     6192.42    181.98 o 
  -3  -8   1      857.00      816.46    102.92 o 
  -2  -8   1     4898.07     4815.61    185.62 o 
  -1  -8   1     2040.30     1989.72    173.46 o 
   0  -8   1     1244.08     1120.70    124.24 o 
   1  -8   1      166.20       75.72    113.75 o 
   2  -8   1     7850.21     8672.52    372.58 o 
   3  -8   1      143.16      195.22    138.16 o 
   4  -8   1     2276.71     2266.51    392.26 o 
 -11  -7   1     1261.99     1506.00    386.68 o 
 -10  -7   1     4088.05     4499.45    481.77 o 
  -9  -7   1       62.77       -1.02    152.91 o 
  -8  -7   1    10602.40    10891.71    681.46 o 
  -7  -7   1       44.72      113.62    199.96 o 
  -6  -7   1     2488.66     2622.99    229.87 o 
  -5  -7   1     2373.96     2199.52    126.03 o 
  -4  -7   1     2695.69     2770.49    112.68 o 
  -3  -7   1     3776.23     3897.34    130.19 o 
  -2  -7   1     4575.25     4457.25    167.97 o 
  -1  -7   1       57.81        4.49     87.99 o 
   0  -7   1     1911.04     1946.75    132.77 o 
   1  -7   1    11283.87    12315.62    441.29 o 
   2  -7   1      138.90      276.73    121.88 o 
   3  -7   1     9703.83    11341.02    621.10 o 
   4  -7   1       32.58      -17.67    117.15 o 
   5  -7   1      133.31      284.05    194.26 o 
 -11  -6   1     1675.53     1877.57    280.76 o 
 -10  -6   1       34.08       90.90    251.07 o 
  -9  -6   1     6398.33     7027.02    380.35 o 
  -8  -6   1      294.85      256.38    125.00 o 
  -7  -6   1     2755.56     2367.42    274.23 o 
  -6  -6   1      524.38      423.58    166.58 o 
  -5  -6   1     1749.97     1773.75     70.65 o 
  -4  -6   1     6740.10     6349.97    205.38 o 
  -3  -6   1    15755.31    16196.88    542.28 o 
  -2  -6   1     2263.72     2174.11     94.16 o 
  -1  -6   1     7273.06     6842.40    222.47 o 
   0  -6   1    11151.88    11074.44    399.10 o 
   1  -6   1      721.92      685.57    104.07 o 
   2  -6   1    16259.11    16083.55    539.95 o 
   3  -6   1       97.15      217.10    103.11 o 
   4  -6   1      892.79      858.83    128.96 o 
   5  -6   1      700.99      640.41    134.67 o 
   6  -6   1     1145.39     1164.14    202.06 o 
 -11  -5   1        4.19      -76.65    240.63 o 
 -10  -5   1     4409.65     4872.01    738.71 o 
  -9  -5   1     1286.13     1256.04    303.16 o 
  -8  -5   1     3138.88     3086.67    215.11 o 
  -7  -5   1      226.84      299.37    209.31 o 
  -6  -5   1     2445.02     2317.48    269.44 o 
  -5  -5   1     3394.77     3251.78    138.92 o 
  -4  -5   1    30519.68    30663.37    685.27 o 
  -3  -5   1        7.22      -23.74     39.58 o 
  -2  -5   1    29047.15    29631.88    647.60 o 
  -1  -5   1    23905.48    23739.54    582.88 o 
   0  -5   1     2228.50     1957.27     80.71 o 
   1  -5   1    15781.76    15601.90    379.59 o 
   2  -5   1     4581.47     4271.46    158.49 o 
   3  -5   1     1112.84     1024.75     86.43 o 
   4  -5   1       10.68       93.46    100.68 o 
   5  -5   1     2315.66     2281.46    149.77 o 
   6  -5   1     1800.86     1735.18    205.31 o 
   7  -5   1     6049.13     6118.26    543.23 o 
 -11  -4   1     1437.50     1176.68    249.86 o 
 -10  -4   1     1872.47     1821.99    246.63 o 
  -9  -4   1     2180.46     2111.50    241.76 o 
  -8  -4   1     5592.01     5593.63    262.39 o 
  -7  -4   1      561.83      720.59    124.36 o 
  -6  -4   1      613.03      553.73    139.14 o 
  -5  -4   1    35836.66    33398.71   1082.76 o 
  -4  -4   1       15.20       64.33     42.60 o 
  -3  -4   1    26936.78    26525.63    430.30 o 
  -2  -4   1     4520.54     3906.83     82.71 o 
  -1  -4   1       80.73       60.58     33.37 o 
   0  -4   1    20617.50    20454.01    393.90 o 
   1  -4   1     1077.72      925.13     53.92 o 
   2  -4   1     2680.72     2389.77    266.45 o 
   3  -4   1     1351.14     1226.78     86.51 o 
   4  -4   1     6345.17     5853.53    237.00 o 
   5  -4   1      295.47      336.70     76.77 o 
   6  -4   1     7938.20     8098.00    508.22 o 
   7  -4   1        0.31      117.69    136.26 o 
   8  -4   1     2862.25     2813.66    248.05 o 
 -11  -3   1     2535.10     3146.01    311.01 o 
 -10  -3   1     2007.45     2162.43    303.53 o 
  -9  -3   1     3823.70     3639.17    277.18 o 
  -8  -3   1      378.09      347.25     95.48 o 
  -7  -3   1     3400.08     3084.38     99.67 o 
  -6  -3   1    33423.62    33354.16    688.86 o 
  -5  -3   1      269.14      291.87    118.07 o 
  -4  -3   1    35781.92    33411.92    893.93 o 
  -3  -3   1     3334.26     2910.80     89.86 o 
  -2  -3   1     1279.64     1507.68     43.07 o 
  -1  -3   1     4870.54     5116.46     83.06 o 
   0  -3   1    62585.50    71076.34   1305.15 o 
   1  -3   1     3364.06     3507.66     99.26 o 
   2  -3   1    20436.15    19507.86    688.62 o 
   3  -3   1     2438.73     2244.50     83.74 o 
   4  -3   1       57.22      129.52     63.46 o 
   5  -3   1    13433.57    12881.03    926.23 o 
   6  -3   1        6.83       45.22    113.62 o 
   7  -3   1     6059.96     5945.61    425.03 o 
   8  -3   1      978.01     1133.55    185.67 o 
   9  -3   1      242.71      256.28    167.53 o 
 -11  -2   1      163.27      249.61    172.96 o 
 -10  -2   1     6806.89     7163.33    332.46 o 
  -9  -2   1       29.52       32.29    122.32 o 
  -8  -2   1     5463.24     5309.86    226.41 o 
  -7  -2   1     6480.91     6350.59    199.20 o 
  -6  -2   1     1712.85     1754.78     84.73 o 
  -5  -2   1    42002.64    43061.94    732.47 o 
  -4  -2   1     1631.68     1799.78     58.83 o 
  -3  -2   1      218.09      211.19     54.63 o 
  -2  -2   1      480.75      543.42     24.95 o 
  -1  -2   1    26057.33    26933.52    400.88 o 
   0  -2   1     2855.02     3771.68     63.89 o 
   1  -2   1    28227.78    28049.33    763.19 o 
   2  -2   1     6052.86     5377.09    106.04 o 
   3  -2   1    20515.54    19316.57    553.09 o 
   4  -2   1    23101.12    20309.49    644.08 o 
   5  -2   1     2017.70     1984.13    110.49 o 
   6  -2   1     9011.33     8259.61    379.99 o 
   7  -2   1     1003.30      893.78    113.69 o 
   8  -2   1      586.98      489.39    117.64 o 
   9  -2   1      356.19      194.96    133.38 o 
 -11  -1   1     2782.99     2867.81    296.41 o 
 -10  -1   1       86.05        8.26    135.29 o 
  -9  -1   1     4780.92     4752.96    243.47 o 
  -8  -1   1     4493.46     4547.47    186.04 o 
  -7  -1   1     1229.45     1166.25    115.43 o 
  -6  -1   1     7343.49     6456.98    203.68 o 
  -5  -1   1     9611.01     9950.04    383.81 o 
  -4  -1   1     1546.39     1819.00     72.95 o 
  -3  -1   1     3773.96     3386.89     75.55 o 
  -2  -1   1    18016.55    18623.09    749.52 o 
  -1  -1   1      119.43       90.45     12.46 o 
   0  -1   1    68856.03    74319.55    920.95 o 
   1  -1   1      513.37      362.13     19.64 o 
   2  -1   1     2964.07     2609.89     49.81 o 
   3  -1   1     8076.05     6650.04    141.38 o 
   4  -1   1      563.87      431.89     46.28 o 
   5  -1   1    21314.38    19892.98    704.61 o 
   6  -1   1     1662.64     1581.77    110.31 o 
   7  -1   1       57.11       49.48     84.59 o 
   8  -1   1      280.98      269.24    105.94 o 
   9  -1   1     3698.33     3724.54    196.03 o 
  10  -1   1      216.92      198.28    171.92 o 
 -10   0   1     4646.74     4915.88    238.03 o 
  -9   0   1        4.15      -34.81    100.59 o 
  -8   0   1      291.13      251.05     94.96 o 
  -7   0   1     4870.99     4653.45    163.84 o 
  -6   0   1     8317.94     8136.61    242.41 o 
  -5   0   1     3572.15     3404.93    123.05 o 
  -4   0   1    14182.00    13168.78    421.24 o 
  -3   0   1     6646.32     5894.92    183.58 o 
  -2   0   1     2937.86     1987.73     73.44 o 
  -1   0   1    66802.79    70998.58   1227.55 o 
   0   0   1       26.90       17.23      5.04 o 
   1   0   1    49842.99    46373.84   1894.44 o 
   2   0   1     6602.78     6617.57     84.53 o 
   3   0   1     3609.94     3450.79     64.40 o 
   4   0   1     7644.65     7461.67    312.03 o 
   5   0   1    14042.83    13255.55    754.59 o 
   6   0   1     4902.92     4731.44    242.08 o 
   7   0   1     1888.04     1659.54    127.85 o 
   8   0   1     6850.27     6577.35    271.34 o 
   9   0   1        0.80       40.18    109.51 o 
  10   0   1     8946.31    10094.08    381.06 o 
 -10   1   1       47.39       39.15    153.96 o 
  -9   1   1      893.08      921.48    136.58 o 
  -8   1   1       50.89      -10.55    104.78 o 
  -7   1   1     7816.64     7504.65    277.86 o 
  -6   1   1      170.08      152.21     81.60 o 
  -5   1   1    22757.09    20376.77    629.66 o 
  -4   1   1     1782.25     1457.09     76.66 o 
  -3   1   1     7048.13     6175.66    341.43 o 
  -2   1   1    27427.69    25672.09   1493.26 o 
   0   1   1    57348.25    61616.82   2038.27 o 
   1   1   1       58.27       68.84     52.31 o 
   2   1   1      409.17      347.37     19.46 o 
   3   1   1     5215.77     4954.14     91.19 o 
   4   1   1    19843.79    19282.46    374.34 o 
   5   1   1     1582.00     1875.74    142.42 o 
   6   1   1    19524.13    18576.18    490.71 o 
   7   1   1     2606.62     2327.50    134.87 o 
   8   1   1     1520.96     1542.80    130.79 o 
   9   1   1     5486.69     5544.63    274.12 o 
  10   1   1      362.46      338.16    183.49 o 
  11   1   1     2677.11     3126.90    654.55 o 
  -9   2   1       44.35        2.39    125.38 o 
  -8   2   1     3111.73     2719.57    158.80 o 
  -7   2   1      229.63      187.41     93.95 o 
  -6   2   1    10520.15    10777.24    333.10 o 
  -5   2   1     3461.82     3202.33    166.51 o 
  -4   2   1    12148.43    10773.33    509.68 o 
  -3   2   1    18838.31    18096.11    798.50 o 
  -2   2   1     2103.34     2153.07     68.76 o 
  -1   2   1    14217.48    13417.34    713.73 o 
   0   2   1     6386.72     6387.08    399.26 o 
   1   2   1     1108.76     1303.07     46.19 o 
   2   2   1       86.36       98.34     36.86 o 
   3   2   1    36043.85    37195.51    904.31 o 
   4   2   1        9.12       41.12     25.88 o 
   5   2   1    49927.19    47674.86   1136.38 o 
   6   2   1     3079.37     2494.58    112.12 o 
   7   2   1      884.56      784.20     84.60 o 
   8   2   1    12753.08    12321.76    697.46 o 
   9   2   1      546.73      526.88    177.69 o 
  10   2   1     1836.98     1931.54    261.36 o 
  11   2   1      371.34      506.25    181.56 o 
  -9   3   1     1214.29     1246.38    226.46 o 
  -8   3   1        8.35       60.97    119.42 o 
  -7   3   1    10499.59    10942.33    504.77 o 
  -6   3   1      564.97      430.40     96.01 o 
  -5   3   1     4377.93     4307.15    143.35 o 
  -4   3   1     1478.33     1372.08     85.45 o 
  -3   3   1      143.59      187.30     62.90 o 
  -2   3   1    33216.27    31384.81    685.19 o 
  -1   3   1    16816.51    18076.43    458.72 o 
   0   3   1      314.96      343.24     40.32 o 
   1   3   1    11283.92    11316.57    202.81 o 
   2   3   1    31330.24    30092.82    564.07 o 
   3   3   1     3377.09     2861.31     98.87 o 
   4   3   1    60765.77    59567.14   1397.88 o 
   5   3   1     1221.35     1326.89    232.75 o 
   6   3   1     4667.59     4332.79    169.58 o 
   7   3   1     2364.87     2139.74     95.13 o 
   8   3   1     2796.73     3055.61    179.10 o 
   9   3   1     4297.97     4208.29    291.98 o 
  10   3   1     2125.85     2480.68    259.87 o 
  11   3   1       44.49       21.09    200.00 o 
  -8   4   1     3805.04     4107.41    226.12 o 
  -7   4   1       44.13      151.82    137.89 o 
  -6   4   1     3150.95     3310.91    158.70 o 
  -5   4   1       20.90       77.51     71.35 o 
  -4   4   1      803.54      699.59     81.21 o 
  -3   4   1      950.80      963.86     93.98 o 
  -2   4   1    18925.09    18157.54   1383.48 o 
  -1   4   1     4702.52     4976.73    199.44 o 
   0   4   1    13248.28    13202.96    315.47 o 
   1   4   1    16131.93    15931.59    303.94 o 
   2   4   1      247.15      107.16     41.23 o 
   3   4   1    43206.24    40631.69   1364.45 o 
   4   4   1       92.89      114.44     67.97 o 
   5   4   1     5199.01     4714.22    217.77 o 
   6   4   1     2530.73     2083.83    162.01 o 
   7   4   1     2591.03     2675.73    185.20 o 
   8   4   1     2109.11     2074.73    156.18 o 
   9   4   1     6501.64     6533.54    271.05 o 
  10   4   1       11.72        0.66    166.63 o 
  11   4   1      459.35      392.82    211.92 o 
  -7   5   1     2989.77     2964.93    376.28 o 
  -6   5   1      435.28      344.69    170.86 o 
  -5   5   1       12.61      -25.82     86.11 o 
  -4   5   1     1308.29     1182.50    105.02 o 
  -3   5   1    10642.69    11335.03    664.75 o 
  -2   5   1      158.18      301.50    100.77 o 
  -1   5   1    21487.74    21651.83    566.78 o 
   0   5   1    18307.99    17884.47   1074.40 o 
   1   5   1      403.95      399.47     58.73 o 
   2   5   1    38009.86    39977.70    879.63 o 
   3   5   1    10287.76    11182.56    308.32 o 
   4   5   1     7148.55     7508.44    192.02 o 
   5   5   1      723.35      767.74     42.33 o 
   6   5   1     2524.40     2441.09    270.58 o 
   7   5   1     1929.41     2045.50    141.58 o 
   8   5   1     7422.80     7703.91    273.78 o 
   9   5   1      514.15      326.70    144.71 o 
  10   5   1     3938.16     3764.38    304.40 o 
  11   5   1     2626.32     2802.71    300.77 o 
  -6   6   1        7.44      104.29    194.74 o 
  -5   6   1     1516.18     1593.23    271.71 o 
  -4   6   1     5917.27     6567.25    371.05 o 
  -3   6   1      481.46      382.72    108.00 o 
  -2   6   1    15117.35    15595.93    902.87 o 
  -1   6   1      540.64      530.81    123.33 o 
   0   6   1     5411.53     5585.24    475.67 o 
   1   6   1    14563.74    14467.62    422.34 o 
   2   6   1     4396.84     4235.29    151.64 o 
   3   6   1     6197.16     6616.53    179.58 o 
   4   6   1     5073.26     5175.64    150.80 o 
   5   6   1     1428.04     1316.11    110.50 o 
   6   6   1       66.74       76.62    146.30 o 
   7   6   1     8081.50     8414.70    493.03 o 
   8   6   1       12.29      -84.77    110.20 o 
   9   6   1     7553.96     7543.06    363.90 o 
  10   6   1      745.46     1058.38    245.60 o 
  11   6   1      125.47      247.51    226.09 o 
  -5   7   1     2989.51     3386.26    264.31 o 
  -4   7   1       91.97      128.54    133.58 o 
  -3   7   1    13338.91    14722.01   1154.87 o 
  -2   7   1      232.05      329.10    113.38 o 
  -1   7   1     1929.18     1740.49    159.88 o 
   0   7   1      187.21      253.11    106.75 o 
   1   7   1     3455.62     3492.63    149.98 o 
   2   7   1     2908.24     2882.46    168.95 o 
   3   7   1     6371.13     6139.00    278.40 o 
   4   7   1      749.01      752.56     79.41 o 
   5   7   1     2451.28     2300.34    130.60 o 
   6   7   1    12834.25    13279.15    470.79 o 
   7   7   1      203.50      208.84    206.63 o 
   8   7   1     9914.92    10070.79    626.39 o 
   9   7   1      227.26      298.58    179.69 o 
  10   7   1      530.89      588.87    192.82 o 
  11   7   1     1291.31     1367.56    246.67 o 
  -4   8   1     2677.05     2616.94    298.38 o 
  -3   8   1      850.23      700.21    159.12 o 
  -2   8   1     2671.24     2986.27    186.00 o 
  -1   8   1       69.64       76.30    143.51 o 
   0   8   1     1929.78     2003.75    182.43 o 
   1   8   1      836.06      667.02    144.85 o 
   2   8   1    15799.40    16479.71    519.58 o 
   3   8   1       29.55      -38.64     83.41 o 
   4   8   1     2449.16     2560.17    115.14 o 
   5   8   1     4865.94     4771.07    198.07 o 
   6   8   1      509.46      623.09    101.61 o 
   7   8   1    12122.69    12850.48    451.61 o 
   8   8   1      163.63      175.83    197.04 o 
   9   8   1     1659.28     1790.99    216.48 o 
  10   8   1       26.04     -115.91    154.97 o 
  11   8   1     1624.07     1092.44    311.30 o 
  -3   9   1      311.22      218.85    352.96 o 
  -2   9   1     1247.23     1218.55    165.37 o 
  -1   9   1      661.15      803.30    147.16 o 
   0   9   1      133.71      152.96    149.20 o 
   1   9   1     4257.31     4464.92    240.92 o 
   2   9   1      242.41      251.54    144.69 o 
   3   9   1     6730.53     7162.47    291.19 o 
   4   9   1     3513.25     3419.39    246.07 o 
   5   9   1      167.77      212.65    128.59 o 
   6   9   1     4579.06     4631.66    231.51 o 
   7   9   1     1676.45     1837.01    199.83 o 
   8   9   1      984.16     1147.54    286.94 o 
   9   9   1      196.67       74.36    181.24 o 
  10   9   1      947.60      881.06    195.52 o 
  -1  10   1      128.46       21.29    220.35 o 
   0  10   1     5238.73     5947.88    358.28 o 
   1  10   1       14.30      164.29    175.82 o 
   2  10   1     4506.61     4887.40    271.45 o 
   3  10   1       57.27      228.16    148.20 o 
   4  10   1       76.43      148.70    235.54 o 
   5  10   1     2731.99     2544.99    272.29 o 
   6  10   1     1016.79      967.37    162.37 o 
   7  10   1     1173.84     1142.07    165.91 o 
   8  10   1     1966.61     2160.56    252.63 o 
   9  10   1     1150.26     1337.89    185.90 o 
  10  10   1       36.34      405.37    240.76 o 
   1  11   1     4336.47     4780.53    363.57 o 
   2  11   1        2.04       57.20    249.97 o 
   3  11   1      856.76      889.63    179.70 o 
   4  11   1      193.24      232.14    240.63 o 
   5  11   1     2535.08     2888.41    309.23 o 
   6  11   1      176.62      122.45    225.03 o 
   7  11   1     2940.27     3343.57    349.33 o 
   8  11   1       56.96       60.35    162.88 o 
  -7 -11   2      867.57      686.16    235.19 o 
  -6 -11   2       35.62      108.08    209.08 o 
  -5 -11   2      442.33      357.18    336.21 o 
  -4 -11   2     1716.28     1695.34    281.38 o 
  -3 -11   2       11.44      -46.66    214.57 o 
  -2 -11   2     4302.41     4748.33    318.25 o 
  -1 -11   2       37.78      -24.79    207.83 o 
  -9 -10   2      653.62      714.25    214.04 o 
  -8 -10   2     3303.22     3164.84    296.37 o 
  -7 -10   2     1593.79     1567.75    180.32 o 
  -6 -10   2     3310.49     3611.11    222.18 o 
  -5 -10   2     2254.18     2317.07    461.56 o 
  -4 -10   2       22.24      103.50    187.28 o 
  -3 -10   2     7950.42     8353.16    337.86 o 
  -2 -10   2      107.48      115.24    152.30 o 
  -1 -10   2     2681.86     2680.44    237.92 o 
   0 -10   2      503.88      491.13    193.21 o 
   1 -10   2      534.46      662.26    251.64 o 
 -10  -9   2      156.97      320.51    216.90 o 
  -9  -9   2     3256.58     3169.61    289.38 o 
  -8  -9   2       69.17      125.06    146.71 o 
  -7  -9   2     5068.80     5310.91    217.21 o 
  -6  -9   2      722.15      766.07    116.87 o 
  -5  -9   2     1509.86     1583.91    129.33 o 
  -4  -9   2     5670.63     5868.31    213.47 o 
  -3  -9   2      206.27      206.03    102.59 o 
  -2  -9   2     5122.23     4956.13    228.47 o 
  -1  -9   2      209.73      181.57    115.11 o 
   0  -9   2       65.52      172.24    163.86 o 
   1  -9   2      192.37      389.57    181.87 o 
   2  -9   2     3199.03     3284.33    266.51 o 
   3  -9   2      141.74       57.02    222.26 o 
 -10  -8   2     3614.53     3903.26    303.93 o 
  -9  -8   2      355.49      305.26    217.04 o 
  -8  -8   2     6992.05     7457.60    389.02 o 
  -7  -8   2     1609.57     1543.09    154.53 o 
  -6  -8   2     2210.12     2508.77    143.45 o 
  -5  -8   2    10824.06    11717.13    381.20 o 
  -4  -8   2     3021.89     2958.55    144.98 o 
  -3  -8   2     3084.05     3419.88    152.07 o 
  -2  -8   2     1885.95     1802.34    142.15 o 
  -1  -8   2     1018.72      946.71    124.14 o 
   0  -8   2      124.57      125.70    108.49 o 
   1  -8   2     7128.48     7461.98    258.78 o 
   2  -8   2        4.47       69.41    121.59 o 
   3  -8   2     2804.87     2964.35    339.82 o 
   4  -8   2      374.29      396.50    227.82 o 
 -11  -7   2     1195.26     1225.87    343.68 o 
 -10  -7   2       27.07       77.66    256.03 o 
  -9  -7   2     9291.08     9304.56    483.15 o 
  -8  -7   2      315.08      264.86    171.93 o 
  -7  -7   2     3319.85     3303.25    251.36 o 
  -6  -7   2      626.72      538.29    122.93 o 
  -5  -7   2      300.43      325.58     89.04 o 
  -4  -7   2     3967.76     3986.14    206.88 o 
  -3  -7   2     8631.56     8785.40    266.62 o 
  -2  -7   2       42.00      -25.44     82.07 o 
  -1  -7   2     5557.92     5323.70    189.52 o 
   0  -7   2    13435.16    13732.16    367.54 o 
   1  -7   2       37.55       32.31     96.69 o 
   2  -7   2    12771.85    13708.17    706.81 o 
   3  -7   2      268.06      351.01    119.41 o 
   4  -7   2      462.01      463.80    137.86 o 
   5  -7   2      719.80      769.56    150.64 o 
 -11  -6   2       54.54       16.33    223.60 o 
 -10  -6   2     6481.39     7186.14    576.75 o 
  -9  -6   2      117.51      -84.60    256.03 o 
  -8  -6   2     3061.74     3311.38    338.79 o 
  -7  -6   2      224.20      354.47    219.77 o 
  -6  -6   2     4252.22     4531.99    350.35 o 
  -5  -6   2       52.14        5.97     80.01 o 
  -4  -6   2    16611.55    16074.68    434.68 o 
  -3  -6   2     1569.22     1362.27     85.54 o 
  -2  -6   2     3308.94     2999.89    107.86 o 
  -1  -6   2     3630.80     3408.43    138.60 o 
   0  -6   2      357.53      271.52     92.71 o 
   1  -6   2    10224.20    10251.59    261.38 o 
   2  -6   2      323.14      394.43     97.20 o 
   3  -6   2     3363.74     3627.86    194.30 o 
   4  -6   2      554.54      576.72    130.65 o 
   5  -6   2      420.95      203.14    132.69 o 
   6  -6   2      189.57      212.30    179.15 o 
 -11  -5   2     2949.52     2996.25    361.88 o 
 -10  -5   2     1013.38      775.58    231.39 o 
  -9  -5   2     2908.35     2805.78    346.39 o 
  -8  -5   2     2994.64     2703.83    193.37 o 
  -7  -5   2      359.01      422.31    188.23 o 
  -6  -5   2     1593.10     1377.69    173.32 o 
  -5  -5   2    30854.57    30793.56    577.37 o 
  -4  -5   2        1.75       58.69     37.33 o 
  -3  -5   2    27546.16    26800.86    487.79 o 
  -2  -5   2     6032.16     5533.75    146.01 o 
  -1  -5   2      107.70       94.12     47.49 o 
   0  -5   2    22272.30    21892.30    468.96 o 
   1  -5   2     5579.68     5422.48    135.32 o 
   2  -5   2     3306.19     3092.91    179.59 o 
   3  -5   2       43.90       20.54     61.65 o 
   4  -5   2     3719.76     3611.10    169.68 o 
   5  -5   2      504.19      454.34    115.83 o 
   6  -5   2     5929.64     5274.01   1362.82 o 
   7  -5   2       18.27      238.12    209.54 o 
 -11  -4   2      669.41      465.23    221.39 o 
 -10  -4   2     2824.39     2756.53    282.74 o 
  -9  -4   2     3126.30     2798.27    250.99 o 
  -8  -4   2     1465.24     1429.22    135.94 o 
  -7  -4   2     6395.47     6513.03    232.16 o 
  -6  -4   2    13395.73    12766.37    306.39 o 
  -5  -4   2      456.04      345.80     61.51 o 
  -4  -4   2    13588.93    12604.24    246.52 o 
  -3  -4   2       60.35      123.37     32.90 o 
  -2  -4   2     6273.64     6206.27    138.74 o 
  -1  -4   2    15652.08    16088.16    277.56 o 
   0  -4   2     5556.18     5816.95    128.30 o 
   1  -4   2    14012.94    14353.88    242.74 o 
   2  -4   2    11252.92    10628.52    386.87 o 
   3  -4   2      357.92      327.34     70.46 o 
   4  -4   2      627.52      589.65     73.09 o 
   5  -4   2    14911.79    13932.32    784.53 o 
   6  -4   2       50.79       48.07    114.89 o 
   7  -4   2     5052.35     5191.46    568.65 o 
   8  -4   2      244.37      145.26    174.19 o 
 -11  -3   2      549.66      265.01    174.63 o 
 -10  -3   2     6622.98     6863.53    388.49 o 
  -9  -3   2        2.28       -6.42    169.41 o 
  -8  -3   2     2630.99     2716.05    224.58 o 
  -7  -3   2    12542.83    12307.14    291.32 o 
  -6  -3   2     1296.40     1380.72     90.05 o 
  -5  -3   2    48789.13    47324.62   1148.26 o 
  -4  -3   2      264.42      294.46     78.07 o 
  -3  -3   2     3270.81     3127.98     83.49 o 
  -2  -3   2      503.58      484.33     31.93 o 
  -1  -3   2     5041.54     5058.37     83.48 o 
   0  -3   2    14616.90    16236.72    287.82 o 
   1  -3   2    29288.54    32247.93    514.03 o 
   2  -3   2     6930.59     6605.46    196.59 o 
   3  -3   2     5717.12     5298.72    129.16 o 
   4  -3   2    23209.66    22145.61    847.39 o 
   5  -3   2       73.46       55.75     83.50 o 
   6  -3   2     6218.57     6343.17    469.73 o 
   7  -3   2       35.87      -17.09    111.90 o 
   8  -3   2      135.47      226.29    146.58 o 
   9  -3   2      717.62      597.86    189.87 o 
 -11  -2   2     3097.16     3513.81    366.27 o 
 -10  -2   2        0.63      -58.73    146.04 o 
  -9  -2   2     8062.09     8709.62    338.30 o 
  -8  -2   2     2914.33     2750.20    152.37 o 
  -7  -2   2        2.67       17.24     77.45 o 
  -6  -2   2     9540.51     9553.40    338.37 o 
  -5  -2   2    13249.94    14354.21    243.59 o 
  -4  -2   2    16002.94    15907.71    417.58 o 
  -3  -2   2      832.62      853.22     40.31 o 
  -2  -2   2      364.66      363.73     27.20 o 
  -1  -2   2     5859.80     6775.84    102.80 o 
   0  -2   2   133744.69   140983.66   1861.72 o 
   1  -2   2     1050.32      798.10     41.82 o 
   2  -2   2    27309.14    25038.04    675.37 o 
   3  -2   2    22518.80    20209.29    905.62 o 
   4  -2   2     1533.60     1646.57     82.36 o 
   5  -2   2    28199.94    27931.99   1234.82 o 
   6  -2   2     1765.60     1439.01    111.69 o 
   7  -2   2      204.11      204.63     99.29 o 
   8  -2   2       65.05      -48.10    109.42 o 
   9  -2   2     1774.94     1686.63    181.87 o 
 -10  -1   2     3452.72     3709.39    208.67 o 
  -9  -1   2      350.29      424.57    103.86 o 
  -8  -1   2       10.90       60.10     82.99 o 
  -7  -1   2     5826.98     6101.85    187.56 o 
  -6  -1   2     2640.49     2810.38    146.54 o 
  -5  -1   2     2784.98     2871.11    133.76 o 
  -4  -1   2     6923.47     6794.72    182.46 o 
  -3  -1   2    27887.42    28992.13    831.62 o 
  -2  -1   2      334.85      266.64     39.81 o 
  -1  -1   2    38405.79    35778.50    695.87 o 
   0  -1   2     2628.33     2340.35     38.48 o 
   1  -1   2    43242.03    44144.32    901.32 o 
   2  -1   2    14184.67    12509.91    231.10 o 
   3  -1   2        5.89       -7.19     35.81 o 
   4  -1   2    11019.63     9760.59    261.70 o 
   5  -1   2    12812.11    12731.24    513.13 o 
   6  -1   2     1401.87     1259.76    104.24 o 
   7  -1   2     1061.55      967.47    111.09 o 
   8  -1   2     1828.83     2038.99    140.63 o 
   9  -1   2        3.85       37.84    119.41 o 
  10  -1   2     4605.98     4707.33    352.53 o 
 -10   0   2      114.58       10.90    130.64 o 
  -9   0   2     1010.19      875.85    121.13 o 
  -8   0   2     1086.73     1108.32    110.59 o 
  -7   0   2     6926.35     6995.53    198.94 o 
  -6   0   2     5176.55     5099.88    151.34 o 
  -5   0   2     8643.75     8017.62    192.63 o 
  -4   0   2     1974.80     1730.44     63.70 o 
  -3   0   2     7962.05     7828.40    187.33 o 
  -2   0   2   145922.03   140159.11   2601.63 o 
   0   0   2    63700.66    63407.90   4664.88 o 
   1   0   2      188.76      191.55     12.52 o 
   2   0   2    23528.47    25822.69    320.67 o 
   3   0   2     3932.14     3620.18     63.70 o 
   4   0   2    10304.03     9721.12    269.06 o 
   5   0   2     2409.47     2430.75    118.97 o 
   6   0   2     3724.43     3235.64    152.95 o 
   7   0   2     6605.38     6251.14    393.07 o 
   8   0   2        8.24        6.99     93.33 o 
   9   0   2     6837.17     6926.41    260.84 o 
  10   0   2       19.78      -14.18    168.91 o 
 -10   1   2       77.11      -34.04    140.73 o 
  -9   1   2       12.66      -16.28    113.96 o 
  -8   1   2     2986.47     2882.38    151.01 o 
  -7   1   2      490.05      519.77    102.38 o 
  -6   1   2    10144.55     9931.21    357.04 o 
  -5   1   2     1393.72     1207.74     65.47 o 
  -4   1   2     9167.16     8809.09    518.60 o 
  -3   1   2    31101.30    28607.76    994.31 o 
  -2   1   2      385.71      489.27     28.86 o 
  -1   1   2    44259.52    47539.75    904.86 o 
   0   1   2       19.29      105.74     26.69 o 
   1   1   2    16147.27    20036.35    499.06 o 
   2   1   2     2366.55     2852.22     70.47 o 
   3   1   2    19066.54    17665.17    377.47 o 
   4   1   2      446.31      556.46     36.89 o 
   5   1   2    20330.85    20004.50    410.40 o 
   6   1   2     1830.38     1582.16    104.45 o 
   7   1   2      819.72      715.21     94.96 o 
   8   1   2    10529.42     9910.44    316.80 o 
   9   1   2      232.72      207.07    132.61 o 
  10   1   2     4577.51     4530.47    268.52 o 
  11   1   2      145.55      149.45    225.04 o 
  -9   2   2     1318.89     1437.21    152.20 o 
  -8   2   2      164.78       69.84    108.35 o 
  -7   2   2    17143.93    18347.29    455.64 o 
  -6   2   2      112.63      208.95     85.33 o 
  -5   2   2     9060.87     8672.36    346.35 o 
  -4   2   2    21373.72    21252.12    691.82 o 
  -3   2   2      951.95     1085.61     54.95 o 
  -2   2   2    12327.86    13100.00    505.95 o 
  -1   2   2     4566.39     4463.72    153.89 o 
   0   2   2    16866.81    19335.78   1712.20 o 
   2   2   2    24414.31    23675.21   2286.80 o 
   3   2   2     4789.64     6359.82    247.59 o 
   4   2   2    25521.27    24104.85    412.70 o 
   5   2   2     4592.10     4386.54    174.64 o 
   6   2   2     8973.40     8429.26    172.20 o 
   7   2   2     8594.93     8014.24    219.26 o 
   8   2   2       46.16       21.96     95.03 o 
   9   2   2     3227.30     3206.44    258.92 o 
  10   2   2      525.44      638.01    222.93 o 
  11   2   2       10.42     -130.78    176.43 o 
  -9   3   2       66.65      -27.96    271.15 o 
  -8   3   2     4763.23     5322.91    213.43 o 
  -7   3   2        5.95        9.51     99.73 o 
  -6   3   2     7282.28     7378.75    267.66 o 
  -5   3   2      108.74      235.19     63.38 o 
  -4   3   2       12.24       73.03     48.46 o 
  -3   3   2     7968.60     7972.98    322.47 o 
  -2   3   2    24224.51    24340.34   1234.36 o 
  -1   3   2     1822.96     2157.50     72.87 o 
   0   3   2     4708.24     4131.62    181.35 o 
   1   3   2    20869.73    21376.63   1038.71 o 
   2   3   2     5061.21     4924.96    156.96 o 
   3   3   2    56604.90    56758.96   1723.19 o 
   4   3   2      992.14     1396.78    126.49 o 
   5   3   2    15775.57    15959.01    335.67 o 
   6   3   2    10988.00    10767.66    318.87 o 
   7   3   2     1347.84     1254.60     81.25 o 
   8   3   2     8412.66     8520.90    286.68 o 
   9   3   2     4358.12     4180.84    211.28 o 
  10   3   2       10.49      105.33    184.40 o 
  11   3   2      385.42      321.06    233.75 o 
  -8   4   2       57.98       76.39    153.00 o 
  -7   4   2     3812.56     3915.86    211.16 o 
  -6   4   2       16.53       16.03    100.56 o 
  -5   4   2      245.09      140.15     70.51 o 
  -4   4   2      470.07      513.60     68.37 o 
  -3   4   2    19488.79    18748.79   1019.93 o 
  -2   4   2      828.61      610.70     96.97 o 
  -1   4   2    12850.49    12133.05    343.45 o 
   0   4   2     3677.10     3565.54    132.70 o 
   1   4   2     2570.06     2409.13    100.37 o 
   2   4   2    24343.86    25492.36    579.28 o 
   3   4   2      352.03      449.73     49.43 o 
   4   4   2    17203.44    16497.28    732.72 o 
   5   4   2       32.65       35.26     52.68 o 
   6   4   2      254.61      249.68     55.18 o 
   7   4   2      363.70      311.41     91.41 o 
   8   4   2     9009.85     8966.22    393.99 o 
   9   4   2      910.90      870.58    137.60 o 
  10   4   2     2744.80     2745.08    199.59 o 
  11   4   2     2013.52     2124.56    274.23 o 
  -7   5   2      870.70      698.45    204.80 o 
  -6   5   2       38.75     -141.79    163.46 o 
  -5   5   2        6.34       73.62    110.20 o 
  -4   5   2     7008.68     6982.52    284.33 o 
  -3   5   2     1776.34     1669.67    123.75 o 
  -2   5   2    24760.03    23129.57   1443.63 o 
  -1   5   2     2658.24     2531.44    147.30 o 
   0   5   2     3768.96     3616.15    272.29 o 
   1   5   2    32600.35    35176.69    762.77 o 
   2   5   2     6078.82     6692.78    186.81 o 
   3   5   2    18451.48    18767.13    652.25 o 
   4   5   2     2309.47     2356.00     93.98 o 
   5   5   2      111.49      118.51     61.63 o 
   6   5   2      335.44      434.41     46.57 o 
   7   5   2    18747.86    18320.77    552.04 o 
   8   5   2      277.86      159.20    106.81 o 
   9   5   2     7293.72     7677.95    306.61 o 
  10   5   2     1748.67     1832.49    183.72 o 
  11   5   2       51.76      232.96    219.55 o 
  -6   6   2     1010.89     1055.26    205.02 o 
  -5   6   2     1941.10     1666.61    203.15 o 
  -4   6   2       36.15       -0.31     93.16 o 
  -3   6   2    11049.05    12079.89    620.97 o 
  -2   6   2       25.93       29.93    103.22 o 
  -1   6   2     4644.86     4936.48    249.67 o 
   0   6   2     1432.65     1435.03    144.73 o 
   1   6   2      258.28      246.94    109.00 o 
   2   6   2    11852.68    12979.56    543.79 o 
   3   6   2    11938.94    12863.98    344.50 o 
   4   6   2        3.72       49.73     51.85 o 
   5   6   2     2459.09     2300.64    178.66 o 
   6   6   2    15219.48    15362.15    385.81 o 
   7   6   2     1616.90     1397.39    167.41 o 
   8   6   2    14303.56    14234.87    493.64 o 
   9   6   2       10.73       -9.13    136.87 o 
  10   6   2     1348.84     1355.58    178.71 o 
  11   6   2     2844.62     2752.34    290.67 o 
  -5   7   2      159.03      107.66    180.91 o 
  -4   7   2     5957.15     5977.30    409.57 o 
  -3   7   2      211.52      201.79    116.12 o 
  -2   7   2     3179.19     3164.14    213.36 o 
  -1   7   2     1287.63     1329.53    153.80 o 
   0   7   2     1949.69     1772.61    158.94 o 
   1   7   2     2876.26     2683.32    178.99 o 
   2   7   2     8669.28     9033.79    403.68 o 
   3   7   2      391.64      333.97     70.96 o 
   4   7   2     1820.21     1841.46     93.22 o 
   5   7   2     8763.71     9216.77    255.79 o 
   6   7   2      816.62      767.83    136.02 o 
   7   7   2    16240.66    16229.28    948.79 o 
   8   7   2       36.68      -11.50    137.42 o 
   9   7   2      324.79      560.58    227.93 o 
  10   7   2      219.45      416.90    189.97 o 
  11   7   2      570.27      369.97    212.05 o 
  -4   8   2       60.25      164.07    227.09 o 
  -3   8   2     3463.21     3688.68    227.41 o 
  -2   8   2      701.53      496.71    134.72 o 
  -1   8   2      669.18      907.51    169.06 o 
   0   8   2      367.37      356.84    135.32 o 
   1   8   2    12542.30    13326.13    496.94 o 
   2   8   2      260.58      231.36    123.61 o 
   3   8   2    14947.15    15698.49    495.21 o 
   4   8   2     5132.20     5531.95    220.72 o 
   5   8   2        6.21       68.29     75.89 o 
   6   8   2     8544.22     9000.82    304.54 o 
   7   8   2     1929.08     1737.95    133.28 o 
   8   8   2     2958.16     3005.63    242.26 o 
   9   8   2      305.40      307.44    172.18 o 
  10   8   2     1152.85     1052.85    223.34 o 
  11   8   2      504.70      453.11    319.95 o 
  -3   9   2      370.07      308.48    187.56 o 
  -2   9   2      258.62      237.59    144.83 o 
  -1   9   2      111.24      175.45    157.50 o 
   0   9   2     5700.43     6878.13    309.78 o 
   1   9   2       12.62       41.40    148.37 o 
   2   9   2     7684.11     8504.56    347.26 o 
   3   9   2     1810.23     2069.62    185.97 o 
   4   9   2      772.54      769.64    140.48 o 
   5   9   2     3214.86     3212.77    366.87 o 
   6   9   2      492.75      542.08    162.89 o 
   7   9   2      873.74      905.32    186.34 o 
   8   9   2     2435.65     2442.29    312.07 o 
   9   9   2      527.25      524.00    195.42 o 
  10   9   2       93.89      221.15    193.76 o 
  -1  10   2     3709.59     3960.42    252.96 o 
   0  10   2       96.36       13.07    180.29 o 
   1  10   2     5022.56     5654.07    287.00 o 
   2  10   2      155.92      158.64    166.02 o 
   3  10   2      130.61       40.45    151.20 o 
   4  10   2     1917.73     2057.97    267.75 o 
   5  10   2     3264.99     3220.07    451.52 o 
   6  10   2     1290.13     1547.54    242.63 o 
   7  10   2     1420.96     1546.46    177.59 o 
   8  10   2      739.51      686.89    288.18 o 
   9  10   2       43.77      121.67    197.98 o 
  10  10   2     3597.74     4153.08    438.63 o 
   1  11   2      189.53      167.41    231.55 o 
   2  11   2      553.59      781.68    312.28 o 
   3  11   2        5.48       93.81    160.68 o 
   4  11   2     1127.56     1176.54    233.58 o 
   5  11   2      502.83      101.09    245.22 o 
   6  11   2     3523.19     4113.67    344.73 o 
   7  11   2       24.25      174.74    209.39 o 
   8  11   2      992.83     1152.47    197.55 o 
   5  12   2     2375.93     2233.15    462.40 o 
  -7 -11   3      120.54      -90.06    293.24 o 
  -6 -11   3     1826.61     2229.96    457.57 o 
  -5 -11   3     2810.34     2644.17    291.35 o 
  -4 -11   3        0.84       96.36    209.69 o 
  -3 -11   3     3468.67     3411.90    338.15 o 
  -2 -11   3       95.92       86.38    179.66 o 
  -1 -11   3     1011.87      791.15    264.48 o 
  -9 -10   3     2695.66     2463.65    282.17 o 
  -8 -10   3      216.80      -15.20    194.73 o 
  -7 -10   3     3184.56     3217.06    219.12 o 
  -6 -10   3      519.01      413.17    188.75 o 
  -5 -10   3      611.43      757.38    228.91 o 
  -4 -10   3     6895.77     7186.66   1049.88 o 
  -3 -10   3        5.82      -28.89    143.19 o 
  -2 -10   3     3418.90     3453.02    241.55 o 
  -1 -10   3       99.14      -14.55    158.04 o 
   0 -10   3      359.59      248.08    187.78 o 
   1 -10   3      705.77      558.24    257.85 o 
 -10  -9   3     2253.59     2613.07    282.88 o 
  -9  -9   3       45.28      -79.36    148.71 o 
  -8  -9   3     5455.59     6034.74    289.59 o 
  -7  -9   3      242.32      374.03    112.82 o 
  -6  -9   3     1277.95     1379.74    128.14 o 
  -5  -9   3     3345.16     3217.50    161.49 o 
  -4  -9   3     1383.01     1255.27    149.11 o 
  -3  -9   3     4665.36     4395.31    189.11 o 
  -2  -9   3       23.12      105.93    109.31 o 
  -1  -9   3      244.27      241.46    122.12 o 
   0  -9   3        2.07       86.46    131.24 o 
   1  -9   3     2397.50     2366.46    252.16 o 
   2  -9   3       27.98      129.23    173.96 o 
   3  -9   3     3538.79     3418.83    325.53 o 
 -10  -8   3        8.54      169.49    267.53 o 
  -9  -8   3     6620.55     7417.79    417.36 o 
  -8  -8   3      106.68      121.63    179.74 o 
  -7  -8   3     2359.06     2676.73    191.05 o 
  -6  -8   3     2494.64     2565.51    148.84 o 
  -5  -8   3      614.25      613.86    102.86 o 
  -4  -8   3     7605.93     6631.67    617.04 o 
  -3  -8   3     4716.37     4702.29    154.87 o 
  -2  -8   3       26.03       49.26     96.54 o 
  -1  -8   3      622.61      787.48    117.43 o 
   0  -8   3     7570.10     7780.07    324.83 o 
   1  -8   3      437.38      360.22    157.82 o 
   2  -8   3     5114.19     5711.02    343.03 o 
   3  -8   3      767.62      850.42    194.05 o 
   4  -8   3      459.37      294.75    217.58 o 
 -11  -7   3       10.13      403.00    349.14 o 
 -10  -7   3     6568.53     7397.43    557.18 o 
  -9  -7   3      605.04      689.39    213.26 o 
  -8  -7   3     3863.37     3989.89    278.58 o 
  -7  -7   3       26.77      -61.69    161.95 o 
  -6  -7   3      744.69      651.95    102.84 o 
  -5  -7   3     2284.72     2389.32    134.47 o 
  -4  -7   3     5428.02     5369.25    258.09 o 
  -3  -7   3      812.89      831.75     84.68 o 
  -2  -7   3     3109.59     3221.53    179.75 o 
  -1  -7   3    13983.79    13966.58    382.00 o 
   0  -7   3      374.53      348.90    108.62 o 
   1  -7   3    18335.19    19203.28    632.46 o 
   2  -7   3      315.00      409.58    116.84 o 
   3  -7   3     2369.26     2357.63    169.22 o 
   4  -7   3      245.66      264.88    145.92 o 
   5  -7   3      360.13      295.27    195.62 o 
 -11  -6   3     2803.89     2758.20    312.80 o 
 -10  -6   3      375.50      559.19    338.92 o 
  -9  -6   3     2829.90     3087.66    250.18 o 
  -8  -6   3      326.82      427.71    169.68 o 
  -7  -6   3       29.44       35.83    124.50 o 
  -6  -6   3     1158.99     1203.74    144.57 o 
  -5  -6   3    23647.90    23013.71    927.50 o 
  -4  -6   3      153.11      191.10     71.64 o 
  -3  -6   3    17457.02    17661.64    358.21 o 
  -2  -6   3     6241.88     6481.77    162.43 o 
  -1  -6   3      107.93      163.86     79.93 o 
   0  -6   3    17658.35    18477.02    466.33 o 
   1  -6   3      305.15      205.86     72.58 o 
   2  -6   3     3165.94     3007.33    133.61 o 
   3  -6   3      180.96      186.77    105.30 o 
   4  -6   3     2003.24     1880.52    146.29 o 
   5  -6   3       30.18      220.22    126.29 o 
   6  -6   3     2174.82     2530.29    438.22 o 
 -11  -5   3     1641.45     1562.85    251.74 o 
 -10  -5   3     2516.68     2958.96    292.58 o 
  -9  -5   3     1660.62     1817.78    343.55 o 
  -8  -5   3       99.84      165.69    127.03 o 
  -7  -5   3       64.06      105.56    114.31 o 
  -6  -5   3    14638.42    15076.91    414.13 o 
  -5  -5   3     1275.79     1306.54     77.11 o 
  -4  -5   3    35297.88    33654.11   1976.08 o 
  -3  -5   3     5347.93     4812.17    133.87 o 
  -2  -5   3     6524.46     6533.56    157.27 o 
  -1  -5   3    19595.88    19914.73    378.46 o 
   0  -5   3     9947.09    10346.93    252.55 o 
   1  -5   3     3256.04     3001.66    130.20 o 
   2  -5   3     2668.46     2730.92    119.41 o 
   3  -5   3      731.34      915.53    108.90 o 
   4  -5   3      186.83      129.50     98.00 o 
   5  -5   3    12041.42    11872.14    864.24 o 
   6  -5   3       77.54       -8.53    164.98 o 
   7  -5   3     3490.31     3271.12    568.56 o 
 -11  -4   3     1040.50     1155.86    232.54 o 
 -10  -4   3     4383.86     4275.58    311.63 o 
  -9  -4   3       19.85       87.79    175.04 o 
  -8  -4   3     2249.63     2173.37    224.16 o 
  -7  -4   3     8121.28     8312.30    260.99 o 
  -6  -4   3       32.39       99.27     87.67 o 
  -5  -4   3    30303.70    29901.00    677.30 o 
  -4  -4   3       78.11       86.94     43.92 o 
  -3  -4   3     3611.32     3705.33    121.22 o 
  -2  -4   3     6299.02     6603.64    123.48 o 
  -1  -4   3     6814.00     7238.76    139.26 o 
   0  -4   3     8091.48     8678.47    249.64 o 
   1  -4   3     7601.12     7486.37    156.10 o 
   2  -4   3     2367.10     2172.13    100.57 o 
   3  -4   3     3539.35     3759.78    122.17 o 
   4  -4   3    11592.34    11343.03    383.20 o 
   5  -4   3      117.41       98.71     86.43 o 
   6  -4   3     7002.72     7028.31    670.04 o 
   7  -4   3       45.33       58.51    141.83 o 
   8  -4   3      920.52     1088.58    293.93 o 
 -11  -3   3     2469.88     2593.32    280.18 o 
 -10  -3   3      211.22      103.32    193.34 o 
  -9  -3   3     4294.71     4157.41    279.28 o 
  -8  -3   3     8565.16     9110.20    280.58 o 
  -7  -3   3     1339.78     1330.23     96.61 o 
  -6  -3   3    16764.62    16624.46    322.71 o 
  -5  -3   3       60.08      166.36     73.94 o 
  -4  -3   3     2327.61     2206.95    168.63 o 
  -3  -3   3       31.55       15.95     28.53 o 
  -2  -3   3     6051.77     6147.06     98.69 o 
  -1  -3   3     2314.99     2938.35     63.70 o 
   0  -3   3    48298.96    52890.14    931.52 o 
   1  -3   3      433.79      345.89     43.85 o 
   2  -3   3      276.88      196.12     54.90 o 
   3  -3   3    11578.41    11198.38    323.52 o 
   4  -3   3      235.98      270.05     65.60 o 
   5  -3   3    18502.83    17495.19    919.42 o 
   6  -3   3       15.78       27.72     87.01 o 
   7  -3   3      224.22      400.34    136.43 o 
   8  -3   3      307.26      222.67    141.78 o 
   9  -3   3     1467.47     1398.71    219.91 o 
 -11  -2   3        7.44      -85.15    205.83 o 
 -10  -2   3     5409.78     5429.83    241.02 o 
  -9  -2   3      464.69      571.71    122.35 o 
  -8  -2   3       62.62       59.36     89.47 o 
  -7  -2   3    17910.08    18099.54    461.05 o 
  -6  -2   3     1225.92     1260.46     78.43 o 
  -5  -2   3     6573.01     6825.28    162.10 o 
  -4  -2   3     3342.74     3509.28    139.88 o 
  -3  -2   3     9545.42     9918.09    167.68 o 
  -2  -2   3       50.93      -17.47     27.55 o 
  -1  -2   3    38980.18    41672.87    553.20 o 
   0  -2   3     1041.30      830.35     41.45 o 
   1  -2   3    61180.85    62430.57   1995.97 o 
   2  -2   3     8178.78     7916.56    170.06 o 
   3  -2   3      773.04      636.52     51.20 o 
   4  -2   3    10114.87     9701.32    208.49 o 
   5  -2   3     4166.77     4149.35    174.16 o 
   6  -2   3     3883.15     3463.80    286.19 o 
   7  -2   3       72.07      210.22    102.24 o 
   8  -2   3     1196.83     1056.07    132.46 o 
   9  -2   3      201.86      149.48    150.70 o 
 -10  -1   3      558.69      602.57    143.90 o 
  -9  -1   3     1115.35      972.95    141.44 o 
  -8  -1   3     2909.40     2710.92    128.88 o 
  -7  -1   3     4747.02     4439.57    144.00 o 
  -6  -1   3      721.96      782.43    100.14 o 
  -5  -1   3    12444.63    12550.27    547.20 o 
  -4  -1   3     4676.63     4243.10    125.79 o 
  -3  -1   3     5759.18     5478.71    128.61 o 
  -2  -1   3    41842.19    43318.82    915.88 o 
  -1  -1   3       16.36      169.79     22.25 o 
   0  -1   3    38027.86    40563.09    550.44 o 
   1  -1   3     4849.98     4694.03     57.25 o 
   2  -1   3     3410.89     3125.96     62.05 o 
   3  -1   3    23394.77    24350.94    407.94 o 
   4  -1   3     2689.10     2648.34    127.72 o 
   5  -1   3     1752.68     1729.27     79.71 o 
   6  -1   3     6472.93     6327.25    254.60 o 
   7  -1   3     2781.35     2563.04    157.33 o 
   8  -1   3      161.87      208.71    109.56 o 
   9  -1   3     3746.16     4114.64    191.44 o 
  10  -1   3        1.48      -37.27    289.85 o 
 -10   0   3      142.99      276.82    152.55 o 
  -9   0   3      227.75       30.16    101.30 o 
  -8   0   3     3961.46     4003.24    193.69 o 
  -7   0   3     2575.08     2538.10    171.76 o 
  -6   0   3     6103.35     6536.26    201.82 o 
  -5   0   3     3939.87     3880.14    134.86 o 
  -4   0   3     9450.25     8432.12    234.40 o 
  -3   0   3    41103.12    41274.05    660.65 o 
  -2   0   3      165.74      461.80     41.54 o 
  -1   0   3    50361.55    55411.73    867.03 o 
   0   0   3      191.57      221.74     16.62 o 
   1   0   3     3385.55     3882.54     61.82 o 
   2   0   3     4891.76     5595.45     71.86 o 
   3   0   3    14667.63    14701.75    223.10 o 
   4   0   3     4538.45     4389.09    103.92 o 
   5   0   3    19597.84    18679.80    411.25 o 
   6   0   3     5908.22     4907.33    444.80 o 
   7   0   3      324.00      319.95    100.88 o 
   8   0   3    17221.22    17591.04    736.48 o 
   9   0   3      121.09      152.31    129.30 o 
  10   0   3     3102.24     3236.09    245.23 o 
 -10   1   3      179.90      318.12    159.10 o 
  -9   1   3     1883.62     1923.67    152.42 o 
  -8   1   3        9.12       -8.33     96.44 o 
  -7   1   3    20400.04    21800.72    676.44 o 
  -6   1   3      110.93      155.46     77.45 o 
  -5   1   3     5259.07     5231.56    187.50 o 
  -4   1   3     2669.88     2403.50    132.88 o 
  -3   1   3      125.49      210.15     42.96 o 
  -2   1   3    28672.30    27042.44    660.61 o 
  -1   1   3     3548.16     4174.36    106.73 o 
   0   1   3     5178.63     5478.21    104.29 o 
   1   1   3       57.26       90.87     19.25 o 
   2   1   3    23208.50    25391.14    382.02 o 
   3   1   3    13078.37    15066.46    290.04 o 
   4   1   3    36514.39    35672.35    775.54 o 
   5   1   3     5228.04     5091.78    133.24 o 
   6   1   3     7645.38     7177.29    321.63 o 
   7   1   3     6595.66     5733.53    223.58 o 
   8   1   3      307.80      366.60    113.64 o 
   9   1   3     7280.77     6997.13    276.38 o 
  10   1   3      355.08      289.25    174.61 o 
  11   1   3      131.29      259.14    227.73 o 
  -9   2   3      138.89       52.20    123.08 o 
  -8   2   3     5903.60     6413.53    236.67 o 
  -7   2   3      295.36      278.64    109.90 o 
  -6   2   3    10484.94    10876.21    487.60 o 
  -5   2   3     6176.01     6303.78    174.02 o 
  -4   2   3      311.12      366.44     55.24 o 
  -3   2   3    12852.48    12603.82    487.67 o 
  -2   2   3    10639.73    11890.60    230.35 o 
  -1   2   3     9214.73     9999.19    530.52 o 
   0   2   3     5084.52     6194.87    170.38 o 
   1   2   3    30494.96    33430.72   2059.29 o 
   2   2   3      216.96      319.30     32.84 o 
   3   2   3   100171.57   101568.00   3632.47 o 
   4   2   3      334.73      381.70     35.69 o 
   5   2   3     9581.19     9003.67    229.25 o 
   6   2   3    10983.92    10678.31    270.14 o 
   7   2   3     1138.31     1096.45     93.83 o 
   8   2   3     2853.65     2791.94    156.35 o 
   9   2   3     1662.05     1532.19    214.02 o 
  10   2   3       46.75      176.95    186.56 o 
  11   2   3       39.87       60.18    223.90 o 
  -9   3   3     3516.02     3857.66    358.01 o 
  -8   3   3      561.25      522.96    131.27 o 
  -7   3   3     5040.07     5318.60    199.97 o 
  -6   3   3       18.45       96.99     91.95 o 
  -5   3   3       71.05       98.12     66.24 o 
  -4   3   3    11602.29    12149.05    426.29 o 
  -3   3   3    16435.31    16256.15    795.02 o 
  -2   3   3     6027.95     5885.84    275.16 o 
  -1   3   3    11802.98    11815.17    763.49 o 
   0   3   3     8963.68     8400.61    283.43 o 
   1   3   3     8015.09     8747.30    526.78 o 
   2   3   3    88944.62    88099.20   5232.75 o 
   3   3   3       77.13      287.16     62.40 o 
   4   3   3    22200.62    23366.84    976.05 o 
   5   3   3     2662.42     2832.32     98.52 o 
   6   3   3     3459.36     3538.11    113.18 o 
   7   3   3     7667.51     7523.31    205.94 o 
   8   3   3     5959.78     5998.59    240.21 o 
   9   3   3     1830.00     1708.28    162.60 o 
  10   3   3     2433.27     2179.19    268.23 o 
  11   3   3     2886.01     3167.09    306.13 o 
  -8   4   3     2805.70     3041.00    637.07 o 
  -7   4   3      338.03      215.78    117.72 o 
  -6   4   3      237.70      143.18    102.48 o 
  -5   4   3      243.13      229.73     77.76 o 
  -4   4   3     5886.63     6173.88    314.21 o 
  -3   4   3      972.17      999.31     75.47 o 
  -2   4   3    19986.92    17083.39    962.90 o 
  -1   4   3     4040.07     3824.18    146.63 o 
   0   4   3     9824.73    10521.88    351.62 o 
   1   4   3    49429.16    50741.46   3173.84 o 
   2   4   3      151.18      339.87     72.88 o 
   3   4   3    19693.84    19374.59   1107.24 o 
   4   4   3        7.75       28.89     67.88 o 
   5   4   3     2023.86     1933.18    157.71 o 
   6   4   3      557.06      550.71     75.63 o 
   7   4   3    12097.83    11641.01    299.34 o 
   8   4   3      614.41      505.89    133.12 o 
   9   4   3     3534.30     3329.07    200.29 o 
  10   4   3      893.78     1232.96    174.48 o 
  11   4   3      156.40      429.83    215.96 o 
  -7   5   3      102.09      142.80    190.13 o 
  -6   5   3       11.20       11.67    130.24 o 
  -5   5   3     4427.24     4349.34    196.00 o 
  -4   5   3       31.93       28.00     80.92 o 
  -3   5   3    21028.11    21150.59   1194.75 o 
  -2   5   3     4262.83     4220.97    399.95 o 
  -1   5   3     5334.91     5436.34    209.96 o 
   0   5   3     7225.78     7249.18    620.98 o 
   1   5   3     2611.67     2769.99    123.00 o 
   2   5   3    13353.60    15056.36    483.11 o 
   3   5   3     6113.24     6253.48    200.84 o 
   4   5   3        7.03       -7.20     57.59 o 
   5   5   3       31.26      115.62     68.44 o 
   6   5   3    12349.97    11503.39    694.26 o 
   7   5   3      420.95      410.72     72.70 o 
   8   5   3    11029.22    10715.05    338.91 o 
   9   5   3     1495.39     1532.51    166.27 o 
  10   5   3     1188.17      996.43    164.14 o 
  11   5   3     4581.79     4749.38    353.38 o 
  -6   6   3     1450.12     1616.34    254.73 o 
  -5   6   3        3.58      159.66    176.88 o 
  -4   6   3     7662.27     8059.60    467.12 o 
  -3   6   3      172.96      168.97     90.45 o 
  -2   6   3     6905.88     6727.63    343.34 o 
  -1   6   3     6024.32     5756.85    228.38 o 
   0   6   3      716.78      659.60    118.34 o 
   1   6   3     2305.39     2187.89    193.93 o 
   2   6   3    25206.26    26095.09   1173.70 o 
   3   6   3        2.93      138.92    106.10 o 
   4   6   3     1380.49     1360.83     71.30 o 
   5   6   3     4748.81     4808.90    166.84 o 
   6   6   3      130.00      165.40     69.10 o 
   7   6   3    15031.48    14684.94    684.52 o 
   8   6   3        6.41      -14.55    116.16 o 
   9   6   3     2322.64     2200.58    224.57 o 
  10   6   3     1302.21     1176.24    184.52 o 
  11   6   3      265.41      127.58    197.09 o 
  -5   7   3     5471.16     5870.73    333.60 o 
  -4   7   3       22.89      146.37    142.78 o 
  -3   7   3     2223.34     2150.88    139.66 o 
  -2   7   3      188.80      155.92    129.61 o 
  -1   7   3     1254.13     1178.01    146.34 o 
   0   7   3      624.55      582.80    130.48 o 
   1   7   3     4274.33     4317.02    229.01 o 
   2   7   3        2.88      124.13    142.39 o 
   3   7   3     7738.34     8133.24    334.71 o 
   4   7   3     6443.15     6957.94    206.88 o 
   5   7   3      106.66      118.26     51.94 o 
   6   7   3    13692.14    14705.32    422.25 o 
   7   7   3      237.22      330.79    159.18 o 
   8   7   3     3086.64     2954.26    337.97 o 
   9   7   3      770.80      781.11    178.87 o 
  10   7   3      906.44      835.06    238.54 o 
  11   7   3      155.26      206.47    225.42 o 
  -4   8   3     2650.96     2510.86    317.84 o 
  -3   8   3      277.55      250.54    145.57 o 
  -2   8   3       59.08      115.13    119.26 o 
  -1   8   3       97.75       23.42    136.58 o 
   0   8   3     9377.47     9569.36    552.91 o 
   1   8   3       27.58       96.55    132.98 o 
   2   8   3     6843.39     7033.51    440.34 o 
   3   8   3     1789.47     1916.14    193.87 o 
   4   8   3      766.36      775.46    139.18 o 
   5   8   3    10252.63    11127.44    364.52 o 
   6   8   3       92.20      109.87    147.79 o 
   7   8   3     5012.77     5239.64    285.26 o 
   8   8   3      654.43      785.97    178.82 o 
   9   8   3      992.21      907.28    166.01 o 
  10   8   3      300.79      395.03    191.44 o 
  11   8   3     4145.76     4777.80    352.01 o 
  -3   9   3      114.62       -0.10    181.49 o 
  -2   9   3      663.68      783.47    144.90 o 
  -1   9   3     2944.82     2940.18    226.88 o 
   0   9   3      353.69      338.49    157.66 o 
   1   9   3     7737.75     8956.15    338.60 o 
   2   9   3      426.66      301.69    149.75 o 
   3   9   3     2525.87     2726.44    194.41 o 
   4   9   3     3739.29     4008.10    217.55 o 
   5   9   3     1247.83     1104.34    283.69 o 
   6   9   3     2058.81     1823.37    209.24 o 
   7   9   3     1915.44     2147.94    227.81 o 
   8   9   3      174.79      122.11    190.88 o 
   9   9   3        3.08      -34.13    165.98 o 
  10   9   3     3535.18     4101.69    299.09 o 
  -1  10   3       50.26       95.12    152.61 o 
   0  10   3     4662.95     4878.01    271.56 o 
   1  10   3        0.95      285.47    176.52 o 
   2  10   3      465.37      432.87    176.78 o 
   3  10   3      893.48      902.67    171.73 o 
   4  10   3      844.66      892.06    203.62 o 
   5  10   3     2437.90     2414.20    272.72 o 
   6  10   3     5361.32     6337.53    512.20 o 
   7  10   3      515.38      761.40    198.79 o 
   8  10   3     1155.53     1160.17    218.80 o 
   9  10   3     3158.99     3411.93    296.30 o 
  10  10   3      171.08      -43.75    205.55 o 
   1  11   3     1431.96     1514.17    269.51 o 
   2  11   3       70.71     -115.65    206.31 o 
   3  11   3     1453.64     1549.22    209.12 o 
   4  11   3       23.67       18.65    365.97 o 
   5  11   3     4030.48     4261.18    345.01 o 
   6  11   3       94.81       -4.62    198.74 o 
   7  11   3     1312.43     1214.11    300.76 o 
   8  11   3     2163.46     2408.37    246.02 o 
   5  12   3       31.19      385.24    371.47 o 
  -6 -11   4      722.97      578.60    328.30 o 
  -5 -11   4      323.91      156.49    370.76 o 
  -4 -11   4     3872.24     4167.68    349.52 o 
  -3 -11   4        4.71     -129.65    257.22 o 
  -2 -11   4     1888.93     2088.23    336.32 o 
  -8 -10   4     3603.62     3821.16    307.37 o 
  -7 -10   4      182.21      313.99    176.08 o 
  -6 -10   4      585.68      731.89    206.74 o 
  -5 -10   4     8035.27     8643.14    448.39 o 
  -4 -10   4       69.83       24.29    141.59 o 
  -3 -10   4     3215.42     3250.27    195.92 o 
  -2 -10   4       38.88       27.62    153.44 o 
  -1 -10   4       67.33      130.79    132.94 o 
   0 -10   4      499.84      412.94    204.37 o 
   1 -10   4     3175.61     2590.58    357.87 o 
  -9  -9   4     5249.57     5584.87    288.04 o 
  -8  -9   4       75.35      149.01    146.93 o 
  -7  -9   4     1788.88     1853.40    176.98 o 
  -6  -9   4     1322.46     1411.71    134.40 o 
  -5  -9   4      163.86      122.66     96.80 o 
  -4  -9   4     5246.42     5118.08    431.33 o 
  -3  -9   4     1422.11     1322.80    291.32 o 
  -2  -9   4       63.71      149.60    116.63 o 
  -1  -9   4      235.23      325.12    121.06 o 
   0  -9   4     2816.11     2921.83    191.06 o 
   1  -9   4      242.78      206.65    183.65 o 
   2  -9   4     5113.81     5714.53    435.30 o 
   3  -9   4      205.80      409.67    241.69 o 
 -10  -8   4     4935.31     5634.66    535.09 o 
  -9  -8   4       16.23     -156.17    205.17 o 
  -8  -8   4     4232.93     4002.55    279.58 o 
  -7  -8   4     2633.88     2897.30    198.63 o 
  -6  -8   4      881.59      822.50    115.28 o 
  -5  -8   4     4179.05     4359.22    239.20 o 
  -4  -8   4     4274.43     4251.51    321.37 o 
  -3  -8   4      125.09      226.95     77.18 o 
  -2  -8   4     1058.97     1181.77    123.82 o 
  -1  -8   4     5782.92     5571.23    207.69 o 
   0  -8   4      171.03      249.59    118.92 o 
   1  -8   4     5837.63     5771.43    229.42 o 
   2  -8   4        1.98      -75.18    158.64 o 
   3  -8   4     1107.24     1231.65    197.61 o 
   4  -8   4     1030.44      903.38    242.69 o 
 -10  -7   4      296.10      345.32    277.08 o 
  -9  -7   4     4727.91     4844.92    316.66 o 
  -8  -7   4       68.85      110.25    166.21 o 
  -7  -7   4       16.87      -20.40    138.32 o 
  -6  -7   4     2979.31     2819.96    151.35 o 
  -5  -7   4    10832.25    10429.08    267.76 o 
  -4  -7   4      839.61      717.12     97.67 o 
  -3  -7   4    11830.40    10836.32   1424.58 o 
  -2  -7   4     3985.17     3965.78    187.76 o 
  -1  -7   4       62.25      -26.35     85.76 o 
   0  -7   4    20005.57    20353.91    464.01 o 
   1  -7   4      378.00      369.84     94.43 o 
   2  -7   4     3454.85     3526.63    181.95 o 
   3  -7   4      112.87       99.61    155.77 o 
   4  -7   4      797.58      645.00    169.99 o 
   5  -7   4     1447.40     1032.42    425.18 o 
 -11  -6   4      273.00      390.91    240.58 o 
 -10  -6   4     3143.62     3563.66    455.09 o 
  -9  -6   4      173.86      161.32    226.71 o 
  -8  -6   4       72.59       -2.43    127.83 o 
  -7  -6   4      525.66      477.02    138.44 o 
  -6  -6   4    10106.73    10585.17    321.89 o 
  -5  -6   4       82.28       73.30     84.63 o 
  -4  -6   4    10226.22     9444.59    362.73 o 
  -3  -6   4     2205.05     2054.75     88.03 o 
  -2  -6   4     2901.73     2793.72    105.90 o 
  -1  -6   4     7924.00     7500.06    219.50 o 
   0  -6   4      107.20       89.75     69.96 o 
   1  -6   4    10702.02    10447.53    337.58 o 
   2  -6   4      324.58      329.75     86.74 o 
   3  -6   4       26.46       27.31     99.41 o 
   4  -6   4      138.52        8.10    117.37 o 
   5  -6   4     6653.55     6833.01    261.49 o 
   6  -6   4       54.56     -199.09    315.02 o 
 -11  -5   4     1512.89     1650.25    258.40 o 
 -10  -5   4     3603.61     3854.83    564.72 o 
  -9  -5   4      115.77       79.60    167.03 o 
  -8  -5   4     1100.92     1154.02    149.03 o 
  -7  -5   4    10554.26    10209.47    320.66 o 
  -6  -5   4      403.21      333.44     99.48 o 
  -5  -5   4    38521.92    35267.42   1575.68 o 
  -4  -5   4     1719.18     1414.09     86.28 o 
  -3  -5   4     3044.29     2722.66     85.36 o 
  -2  -5   4     5833.17     5571.13    118.56 o 
  -1  -5   4     6704.13     6761.85    144.99 o 
   0  -5   4     9659.91     9631.15    208.38 o 
   1  -5   4     1904.95     1914.15     94.18 o 
   2  -5   4      391.99      277.22     82.22 o 
   3  -5   4      167.82       88.33     94.22 o 
   4  -5   4    10446.34    10316.42    446.80 o 
   5  -5   4       95.86      171.11    112.63 o 
   6  -5   4     5504.84     5574.04    708.49 o 
   7  -5   4      742.11      705.93    234.27 o 
 -11  -4   4     1796.53     1702.21    249.77 o 
 -10  -4   4        4.69        9.45    170.79 o 
  -9  -4   4     4825.13     4991.46    311.18 o 
  -8  -4   4     7008.31     7251.41    270.74 o 
  -7  -4   4      798.43      859.41     90.89 o 
  -6  -4   4     7047.96     6688.96    232.50 o 
  -5  -4   4     4273.40     4295.27    177.54 o 
  -4  -4   4    14983.75    13746.59    382.30 o 
  -3  -4   4     2256.81     2192.76     84.36 o 
  -2  -4   4     1042.84     1150.02     52.09 o 
  -1  -4   4    11340.22    11516.66    192.69 o 
   0  -4   4    32235.31    31187.46    653.02 o 
   1  -4   4       29.39       40.43     50.25 o 
   2  -4   4     8406.84     7770.79    326.63 o 
   3  -4   4    10307.66    10657.89    402.92 o 
   4  -4   4        4.38       46.57     82.11 o 
   5  -4   4    18686.29    18927.44    814.97 o 
   6  -4   4      146.72      104.31    137.64 o 
   7  -4   4      326.92      323.68    150.81 o 
   8  -4   4      644.04      418.91    190.47 o 
 -11  -3   4       63.30      -57.17    190.67 o 
 -10  -3   4     2734.03     2990.99    266.91 o 
  -9  -3   4     1482.77     1601.63    154.77 o 
  -8  -3   4      115.17      180.02    101.34 o 
  -7  -3   4    19536.63    20569.91    678.93 o 
  -6  -3   4      139.00      177.14     60.83 o 
  -5  -3   4     2269.50     2162.28     68.16 o 
  -4  -3   4        6.66       57.87     38.70 o 
  -3  -3   4    10801.22    11057.29    193.00 o 
  -2  -3   4     6601.48     6520.85    127.10 o 
  -1  -3   4    31042.47    33223.98    480.96 o 
   0  -3   4      285.32      317.41     32.18 o 
   1  -3   4    23040.92    22263.99    391.82 o 
   2  -3   4    21497.88    20623.38    415.33 o 
   3  -3   4     1041.85      898.98     71.96 o 
   4  -3   4     7640.99     7540.99    224.28 o 
   5  -3   4      533.03      496.32     84.77 o 
   6  -3   4     1604.27     1469.45    133.17 o 
   7  -3   4       85.60       49.50    123.70 o 
   8  -3   4     1643.89     1582.20    186.65 o 
   9  -3   4      274.81      227.24    174.27 o 
 -10  -2   4       98.26       84.05    145.72 o 
  -9  -2   4      538.25      531.46    111.83 o 
  -8  -2   4     3773.02     3751.89    155.02 o 
  -7  -2   4     6727.71     7159.25    230.69 o 
  -6  -2   4    10484.75    10347.49    328.72 o 
  -5  -2   4     3758.15     3957.92    115.68 o 
  -4  -2   4     4061.86     4452.33    120.16 o 
  -3  -2   4      352.64      362.76     42.84 o 
  -2  -2   4    54153.60    54199.34    883.71 o 
  -1  -2   4      133.88       90.13     30.56 o 
   0  -2   4    39886.15    40263.49    684.53 o 
   1  -2   4    33966.26    34195.71    553.07 o 
   2  -2   4      358.52      461.92     35.76 o 
   3  -2   4    29364.17    30350.94    653.13 o 
   4  -2   4     6461.29     6280.43    222.20 o 
   5  -2   4     3402.05     3076.98    157.55 o 
   6  -2   4      359.51      347.32     94.18 o 
   7  -2   4     2749.53     2656.28    147.72 o 
   8  -2   4      163.83      272.82    138.74 o 
   9  -2   4     4824.97     5368.59    436.68 o 
 -10  -1   4      283.86      378.08    159.32 o 
  -9  -1   4     1358.72     1579.96    130.20 o 
  -8  -1   4     1311.16     1352.07    104.55 o 
  -7  -1   4     2206.33     2327.85    127.30 o 
  -6  -1   4     6673.25     6794.57    185.71 o 
  -5  -1   4     2837.89     2926.19    108.50 o 
  -4  -1   4     5002.47     4587.52    113.95 o 
  -3  -1   4    47469.66    50200.08   1580.60 o 
  -2  -1   4       14.86      205.67     29.61 o 
  -1  -1   4    28527.54    28780.07    521.39 o 
   0  -1   4     7013.67     6450.17     86.43 o 
   1  -1   4     6837.08     7075.97    149.06 o 
   2  -1   4     7580.31     7414.23    165.71 o 
   3  -1   4    11144.31    11487.26    210.34 o 
   4  -1   4     2560.18     2673.62    121.78 o 
   5  -1   4     8218.80     7531.16    218.29 o 
   6  -1   4      178.02      192.04     86.46 o 
   7  -1   4       33.10      103.27     95.20 o 
   8  -1   4     6700.73     6872.03    376.51 o 
   9  -1   4        5.03      135.00    134.56 o 
  10  -1   4     2942.22     2811.71    424.32 o 
 -10   0   4        0.41      146.53    158.38 o 
  -9   0   4     1638.73     1621.50    137.40 o 
  -8   0   4     1698.76     1555.07    121.08 o 
  -7   0   4    10901.54    11097.75    287.49 o 
  -6   0   4       70.93       36.76     76.95 o 
  -5   0   4     4427.36     4123.25    152.88 o 
  -4   0   4    42675.54    41775.09    782.00 o 
  -3   0   4      307.05      197.19     43.72 o 
  -2   0   4   122392.15   135223.81   2678.55 o 
   0   0   4     8569.18    10310.08    135.52 o 
   1   0   4     7562.48     9691.14    132.05 o 
   2   0   4    14869.79    15670.79    306.52 o 
   3   0   4     3953.69     4569.04     82.83 o 
   4   0   4    11076.71    10376.46    250.55 o 
   5   0   4     5746.66     5358.35    132.96 o 
   6   0   4     3551.95     3296.83    132.60 o 
   7   0   4    12317.91    11529.74    641.35 o 
   8   0   4      155.18       19.91    120.41 o 
   9   0   4     5112.38     4869.41    219.64 o 
  10   0   4        5.34       88.46    169.82 o 
  -9   1   4      114.97      -22.09    111.14 o 
  -8   1   4     6959.54     7129.52    251.82 o 
  -7   1   4      295.16      477.47     99.98 o 
  -6   1   4    12392.87    12358.92    296.81 o 
  -5   1   4     2765.91     2498.91    100.28 o 
  -4   1   4     1432.57     1306.16     57.14 o 
  -3   1   4    23663.73    24298.94    646.48 o 
  -2   1   4     5125.81     6371.55    124.19 o 
  -1   1   4     4888.23     4898.83    115.06 o 
   0   1   4    11229.37    13099.71    274.35 o 
   1   1   4    32925.58    37941.82    908.98 o 
   2   1   4       63.89       80.16     25.77 o 
   3   1   4    47955.93    48511.49   1881.88 o 
   4   1   4      551.99      693.02     44.53 o 
   5   1   4     7671.89     7105.89    140.75 o 
   6   1   4    11427.12    10726.02    349.24 o 
   7   1   4       15.53      124.62    102.97 o 
   8   1   4    12597.88    11944.42    406.69 o 
   9   1   4     1636.11     1137.29    154.04 o 
  10   1   4      272.38      186.42    172.06 o 
  11   1   4      140.49       44.39    223.88 o 
  -9   2   4     4696.76     4968.12    437.03 o 
  -8   2   4      243.85      251.83    109.04 o 
  -7   2   4     9009.42     9287.93    280.30 o 
  -6   2   4     2308.88     2203.24    117.54 o 
  -5   2   4        7.85      -12.04     60.60 o 
  -4   2   4     6631.24     5990.21    243.57 o 
  -3   2   4    11816.03    11708.92    369.97 o 
  -2   2   4      108.46      154.23     31.65 o 
  -1   2   4     6950.57     7057.42    182.31 o 
   0   2   4     2281.03     2285.12    143.35 o 
   1   2   4     1029.80      970.45     62.19 o 
   2   2   4    44450.65    48587.88   1385.06 o 
   3   2   4     4401.78     4011.94     82.86 o 
   4   2   4    19138.11    18112.87    413.86 o 
   5   2   4     5976.17     5834.52    123.95 o 
   6   2   4      326.84      283.45     55.28 o 
   7   2   4     4274.35     3821.13    151.09 o 
   8   2   4     4111.10     3833.71    156.08 o 
   9   2   4      675.35      683.55    199.84 o 
  10   2   4     1272.58     1266.96    337.36 o 
  11   2   4     1793.78     1838.78    348.37 o 
  -8   3   4     4355.87     4519.46    237.82 o 
  -7   3   4       45.10       28.90    104.19 o 
  -6   3   4      927.08      921.65    101.86 o 
  -5   3   4      230.04      311.56     66.18 o 
  -4   3   4     8066.81     7967.27    326.78 o 
  -3   3   4     4696.82     4856.61    224.93 o 
  -2   3   4    25893.13    25154.77    767.90 o 
  -1   3   4     3498.14     3376.45    101.73 o 
   0   3   4     1858.01     1486.15     93.28 o 
   1   3   4    37299.43    37854.38   2912.80 o 
   2   3   4     5899.72     6631.17    237.43 o 
   3   3   4    44794.64    42944.32   7243.42 o 
   4   3   4       16.74      -18.16     37.99 o 
   5   3   4      304.94      235.17     95.78 o 
   6   3   4     9372.72     8900.81    206.10 o 
   7   3   4     8380.06     8568.53    206.30 o 
   8   3   4      787.05      760.78    140.37 o 
   9   3   4     4598.36     4791.51    231.02 o 
  10   3   4     2442.09     2503.71    263.85 o 
  11   3   4        7.64      213.30    205.18 o 
  -8   4   4      305.01      381.70    220.78 o 
  -7   4   4       37.40        7.75    137.70 o 
  -6   4   4       14.19       26.97     98.50 o 
  -5   4   4     4475.89     4341.37    149.10 o 
  -4   4   4       49.28       -0.34     61.12 o 
  -3   4   4    12584.87    12525.31    291.23 o 
  -2   4   4     1088.03      917.16     90.59 o 
  -1   4   4     6115.94     5630.88    152.98 o 
   0   4   4     5364.07     5076.83    143.03 o 
   1   4   4      258.25      245.25     33.86 o 
   2   4   4    41600.50    41047.29   1237.67 o 
   3   4   4      719.95      697.97     45.56 o 
   4   4   4      720.16      658.07     52.93 o 
   5   4   4     1140.08     1143.63     54.94 o 
   6   4   4     9980.79     9814.15    264.11 o 
   7   4   4     2804.12     2827.53    111.67 o 
   8   4   4    12215.22    12917.39    372.15 o 
   9   4   4      201.54      105.63    139.01 o 
  10   4   4     1113.03     1130.00    168.59 o 
  11   4   4     4315.12     4432.89    352.01 o 
  -7   5   4      559.84      838.62    207.50 o 
  -6   5   4     2978.78     2948.53    192.24 o 
  -5   5   4       28.48      -95.99    155.81 o 
  -4   5   4    11273.78    11819.18    391.17 o 
  -3   5   4      182.59      171.18     79.53 o 
  -2   5   4    13101.72    12974.22    372.03 o 
  -1   5   4    12483.22    11974.88    519.34 o 
   0   5   4     1581.83     1473.59     90.47 o 
   1   5   4    13768.89    13042.61    699.19 o 
   2   5   4     8573.85     8717.37    773.41 o 
   3   5   4      484.64      540.66    119.21 o 
   4   5   4      204.99      197.49     97.24 o 
   5   5   4    14230.85    14194.59    524.78 o 
   6   5   4     1249.97     1200.88    103.06 o 
   7   5   4    20305.17    19603.04    520.05 o 
   8   5   4      801.65      667.20    108.21 o 
   9   5   4      374.30      333.91    134.18 o 
  10   5   4     1969.40     2115.75    198.83 o 
  11   5   4      443.86       80.03    222.04 o 
  -6   6   4       69.65       37.27    185.83 o 
  -5   6   4     6182.70     7422.14    618.49 o 
  -4   6   4      133.40      168.43    120.86 o 
  -3   6   4     5251.26     5259.83    207.18 o 
  -2   6   4      143.49      145.28     98.00 o 
  -1   6   4      656.97      626.76    122.17 o 
   0   6   4     4007.35     3901.29    231.92 o 
   1   6   4     9578.66     8731.90    341.24 o 
   2   6   4     2502.28     2719.74    298.00 o 
   3   6   4    15828.36    14166.73    667.85 o 
   4   6   4    13249.77    13802.82    926.65 o 
   5   6   4       80.75      121.97     58.04 o 
   6   6   4    19933.61    18715.18    791.83 o 
   7   6   4       34.83      -27.27    128.89 o 
   8   6   4     6552.31     6167.18    250.32 o 
   9   6   4     2161.37     2131.37    187.06 o 
  10   6   4     1049.01      994.24    174.56 o 
  11   6   4     1294.25     1380.53    191.92 o 
  -5   7   4      316.47      438.58    268.32 o 
  -4   7   4     1988.70     2054.43    190.38 o 
  -3   7   4        4.41      -97.45     97.45 o 
  -2   7   4      204.97      215.55    109.06 o 
  -1   7   4      628.71      531.72    134.13 o 
   0   7   4     8956.12     9285.60    400.44 o 
   1   7   4       29.90      -42.29    124.60 o 
   2   7   4     6545.15     6966.49    483.24 o 
   3   7   4     8885.41     9120.74    430.10 o 
   4   7   4     1189.49     1118.10    243.03 o 
   5   7   4    16244.33    17069.39    433.19 o 
   6   7   4      289.30      240.40     83.57 o 
   7   7   4     3372.67     2959.25    224.31 o 
   8   7   4      369.68      486.01    157.67 o 
   9   7   4      434.23      292.56    132.32 o 
  10   7   4      358.14      342.04    145.47 o 
  11   7   4     1318.03     1273.43    195.62 o 
  -4   8   4      897.15      577.57    226.07 o 
  -3   8   4       13.27       64.10    148.27 o 
  -2   8   4      124.24       45.16    126.23 o 
  -1   8   4     7381.24     7824.83    273.65 o 
   0   8   4     1054.66     1003.90    176.50 o 
   1   8   4    12786.36    14193.42    789.77 o 
   2   8   4      769.57      774.44    150.27 o 
   3   8   4     1452.42     1600.32    172.24 o 
   4   8   4     9075.71     9848.33   1099.83 o 
   5   8   4     3337.30     3378.60    162.39 o 
   6   8   4     4167.95     4188.01    255.59 o 
   7   8   4      151.48       86.19    117.66 o 
   8   8   4      496.08      631.44    180.04 o 
   9   8   4      421.76      419.04    164.26 o 
  10   8   4     5748.36     5839.32    360.47 o 
  11   8   4       15.34     -174.43    174.43 o 
  -3   9   4      244.56      314.70    190.64 o 
  -2   9   4     1794.46     1827.78    196.61 o 
  -1   9   4      416.47      557.46    151.00 o 
   0   9   4     8160.23     9657.04    382.37 o 
   1   9   4        9.97       87.93    156.14 o 
   2   9   4     2181.05     2076.93    194.13 o 
   3   9   4     1195.86     1240.77    164.00 o 
   4   9   4      608.95      736.37    160.06 o 
   5   9   4      945.07      684.38    239.78 o 
   6   9   4     4826.46     5201.05    301.77 o 
   7   9   4       16.96      -14.07    148.36 o 
   8   9   4      179.79      128.70    193.86 o 
   9   9   4     1974.24     1889.78    241.00 o 
  10   9   4      487.24      371.32    208.30 o 
  -1  10   4     4271.88     4914.34    386.93 o 
   0  10   4       60.24       10.07    152.83 o 
   1  10   4     1386.69     1386.80    204.68 o 
   2  10   4      384.43      468.03    180.41 o 
   3  10   4     1006.22     1069.37    171.56 o 
   4  10   4     1515.48     1280.61    235.40 o 
   5  10   4     3962.26     4093.26    418.52 o 
   6  10   4        2.99      274.87    279.33 o 
   7  10   4      923.83      938.23    165.40 o 
   8  10   4     3850.43     4178.63    316.99 o 
   9  10   4       82.98      309.88    190.28 o 
  10  10   4     2524.55     2931.76    300.81 o 
   1  11   4      557.39      747.51    213.82 o 
   2  11   4      245.42      550.53    219.18 o 
   3  11   4       17.98      106.00    168.69 o 
   4  11   4     4404.45     5471.24    395.22 o 
   5  11   4      391.03      335.86    253.70 o 
   6  11   4     2847.67     3030.13    261.79 o 
   7  11   4      803.65      942.30    255.90 o 
   8  11   4        9.40       77.29    353.63 o 
   5  12   4     2183.42     2438.79    334.95 o 
  -6 -11   5      711.32      978.69    415.81 o 
  -5 -11   5     3050.31     2968.87    499.00 o 
  -4 -11   5      230.37     -127.03    364.33 o 
  -3 -11   5     1580.61      709.08    399.45 o 
  -8 -10   5       46.20      -19.40    216.91 o 
  -7 -10   5      904.76     1130.58    405.65 o 
  -6 -10   5     4118.98     4147.97    327.42 o 
  -5 -10   5       10.47      145.50    175.87 o 
  -4 -10   5     5430.19     5234.66    305.88 o 
  -3 -10   5      845.22      773.97    178.26 o 
  -2 -10   5      109.18      107.97    136.69 o 
  -1 -10   5       86.53       23.41    145.88 o 
   0 -10   5     2761.65     2750.22    211.03 o 
  -9  -9   5        3.12      138.68    167.81 o 
  -8  -9   5     2966.95     3194.13    226.19 o 
  -7  -9   5      789.15      834.46    159.16 o 
  -6  -9   5      325.16      258.16    138.41 o 
  -5  -9   5     4433.72     4088.42    236.65 o 
  -4  -9   5     1050.52      772.41    140.60 o 
  -3  -9   5      880.34      880.66    157.82 o 
  -2  -9   5      287.11      361.80    157.70 o 
  -1  -9   5     3013.41     2784.16    185.83 o 
   0  -9   5      129.38      255.74    142.48 o 
   1  -9   5     7096.27     7748.34    306.56 o 
   2  -9   5        7.22      -57.60    185.83 o 
 -10  -8   5       64.15     -163.63    321.22 o 
  -9  -8   5     2929.07     3354.08    282.62 o 
  -8  -8   5       42.25       13.60    137.52 o 
  -7  -8   5        3.77        1.55    107.43 o 
  -6  -8   5     2862.75     2677.35    132.61 o 
  -5  -8   5     6200.02     6589.39    245.78 o 
  -4  -8   5      306.40      214.01     90.59 o 
  -3  -8   5     3630.32     3782.68    209.39 o 
  -2  -8   5     2671.98     2608.18    153.37 o 
  -1  -8   5       10.34       13.13    109.20 o 
   0  -8   5    11143.13    11614.14    343.30 o 
   1  -8   5       92.41      216.53    137.89 o 
   2  -8   5     1756.81     2006.86    209.01 o 
   3  -8   5     1555.37     1789.26    214.29 o 
   4  -8   5      273.78       18.32    206.17 o 
 -10  -7   5     3693.82     4204.30    490.45 o 
  -9  -7   5      480.96      429.52    301.31 o 
  -8  -7   5        1.03       10.94    118.59 o 
  -7  -7   5      647.79      540.03    140.43 o 
  -6  -7   5     4473.10     4580.91    218.61 o 
  -5  -7   5     1587.33     1529.55    103.86 o 
  -4  -7   5     8470.42     8008.75    646.41 o 
  -3  -7   5     2809.92     2649.46    111.70 o 
  -2  -7   5     2809.77     2772.13     94.88 o 
  -1  -7   5    17941.33    18950.84    515.16 o 
   0  -7   5     1140.04      949.51    113.66 o 
   1  -7   5     5630.76     5497.57    211.27 o 
   2  -7   5      386.92      252.22    122.91 o 
   3  -7   5       24.98      -39.12    154.79 o 
   4  -7   5     1293.10     1231.53    190.37 o 
   5  -7   5     3310.82     3237.31    291.73 o 
 -10  -6   5     1131.74     1340.83    369.49 o 
  -9  -6   5      262.91       97.50    173.27 o 
  -8  -6   5      141.31       34.93    125.06 o 
  -7  -6   5     6859.30     7172.77    275.66 o 
  -6  -6   5       94.85      139.69    122.40 o 
  -5  -6   5    16893.53    16720.35    448.96 o 
  -4  -6   5     3030.19     2755.79    114.29 o 
  -3  -6   5      717.86      634.24     68.78 o 
  -2  -6   5     6878.08     6820.09    211.72 o 
  -1  -6   5      754.65      734.52     69.56 o 
   0  -6   5    12959.08    11632.79    390.45 o 
   1  -6   5     1109.79      957.29     90.08 o 
   2  -6   5      215.82      168.33     85.39 o 
   3  -6   5      234.47      388.97    100.30 o 
   4  -6   5     3662.83     3577.17    227.65 o 
   5  -6   5        9.45      -19.53    154.47 o 
   6  -6   5     1900.55     1184.41    444.80 o 
 -10  -5   5      267.87      626.73    329.10 o 
  -9  -5   5      563.34      328.98    167.50 o 
  -8  -5   5     5445.54     5706.20    240.30 o 
  -7  -5   5      145.43      154.09    122.13 o 
  -6  -5   5    20511.59    19499.64    507.95 o 
  -5  -5   5     1102.13      955.99    102.19 o 
  -4  -5   5    16135.44    15485.48    575.89 o 
  -3  -5   5     8983.85     8335.39    222.87 o 
  -2  -5   5      933.66      894.76     51.40 o 
  -1  -5   5     2095.88     2068.07     50.74 o 
   0  -5   5     8759.38     8162.75    272.74 o 
   1  -5   5      271.79      318.09     69.09 o 
   2  -5   5       64.95       49.77     78.62 o 
   3  -5   5    10091.30     9754.57    258.76 o 
   4  -5   5      121.34       71.59    102.73 o 
   5  -5   5    13012.35    13394.13    883.48 o 
   6  -5   5      316.90      405.52    177.78 o 
   7  -5   5       34.34      -78.82    228.77 o 
 -11  -4   5       94.37     -184.38    208.68 o 
 -10  -4   5     4032.65     3833.17    346.91 o 
  -9  -4   5     1227.40     1243.24    203.76 o 
  -8  -4   5      241.12      222.13    149.78 o 
  -7  -4   5    16982.41    17009.84    580.20 o 
  -6  -4   5      146.10      180.04    128.03 o 
  -5  -4   5     8132.58     7839.83    211.58 o 
  -4  -4   5      358.47      260.95     54.06 o 
  -3  -4   5     2594.57     2685.80     92.76 o 
  -2  -4   5     4220.91     4462.65     95.28 o 
  -1  -4   5     8105.20     8397.78    208.32 o 
   0  -4   5      346.78      227.10     57.62 o 
   1  -4   5    16870.79    16923.35    447.38 o 
   2  -4   5     7590.38     7115.03    277.86 o 
   3  -4   5      297.36      303.43     87.58 o 
   4  -4   5    11272.30    10977.02    532.34 o 
   5  -4   5      192.43      225.29    105.94 o 
   6  -4   5     3794.98     3689.43    286.41 o 
   7  -4   5      682.15      609.08    151.03 o 
   8  -4   5      322.34      183.29    181.40 o 
 -10  -3   5     1170.45     1249.24    216.97 o 
  -9  -3   5     1408.77     1425.06    157.10 o 
  -8  -3   5     9726.18    10056.97    340.35 o 
  -7  -3   5      992.94      763.08    100.21 o 
  -6  -3   5     3917.59     3800.23    236.30 o 
  -5  -3   5      610.13      561.41     51.22 o 
  -4  -3   5     2040.65     1875.96     74.89 o 
  -3  -3   5       79.84      115.84     43.37 o 
  -2  -3   5    41949.73    42855.77    720.12 o 
  -1  -3   5        4.21       52.07     38.29 o 
   0  -3   5    20468.93    20484.69    318.50 o 
   1  -3   5    10271.58     9983.42    214.58 o 
   2  -3   5      882.75      687.80     65.14 o 
   3  -3   5    20053.61    20216.92    568.49 o 
   4  -3   5       83.13       94.52     52.37 o 
   5  -3   5     3102.06     2890.51    123.21 o 
   6  -3   5      144.01      197.29    111.02 o 
   7  -3   5     1918.87     1700.03    165.65 o 
   8  -3   5      227.45      143.07    154.33 o 
   9  -3   5     1573.45     1544.61    278.41 o 
 -10  -2   5      660.68      751.20    160.25 o 
  -9  -2   5     2259.60     2109.19    156.93 o 
  -8  -2   5     1812.77     1751.66    122.97 o 
  -7  -2   5     6758.55     7266.56    236.10 o 
  -6  -2   5     5451.34     5199.33    202.45 o 
  -5  -2   5     2948.69     2560.77    108.04 o 
  -4  -2   5     2335.50     2188.56    107.37 o 
  -3  -2   5    36772.81    37797.50    748.89 o 
  -2  -2   5      369.34      660.40     43.66 o 
  -1  -2   5    25429.69    24963.79    412.38 o 
   0  -2   5     1899.33     1870.88     77.03 o 
   1  -2   5     6617.19     6550.46    158.40 o 
   2  -2   5    11526.17    11311.51    171.34 o 
   3  -2   5    14550.86    15622.75    375.28 o 
   4  -2   5    15616.22    15297.51    327.21 o 
   5  -2   5     1729.29     1676.42    100.85 o 
   6  -2   5      491.90      416.77     92.42 o 
   7  -2   5       34.25      -28.34     91.92 o 
   8  -2   5     9906.20    10214.51    889.24 o 
   9  -2   5        3.66       20.24    210.17 o 
 -10  -1   5      304.70      279.26    159.01 o 
  -9  -1   5      468.13      495.35    104.24 o 
  -8  -1   5      694.89      602.90    103.19 o 
  -7  -1   5    12150.53    12454.79    313.68 o 
  -6  -1   5      121.61      192.22     74.66 o 
  -5  -1   5     5306.73     5340.83    219.27 o 
  -4  -1   5    17285.01    17110.29    351.64 o 
  -3  -1   5       41.30      132.73     44.67 o 
  -2  -1   5    50362.11    53945.02   1198.29 o 
  -1  -1   5      490.63      463.98     39.89 o 
   0  -1   5     9696.93     9891.04    169.80 o 
   1  -1   5     3203.33     3227.72     72.04 o 
   2  -1   5     3800.60     3826.92     96.04 o 
   3  -1   5     5321.99     5897.50    147.97 o 
   4  -1   5    17493.39    17265.63    785.37 o 
   5  -1   5     3188.78     3057.64    126.76 o 
   6  -1   5     1301.38     1332.51    104.22 o 
   7  -1   5     6502.85     6148.83    281.35 o 
   8  -1   5      439.99      358.55    122.63 o 
   9  -1   5     4757.96     4919.58    497.14 o 
  10  -1   5       65.59     -158.80    296.99 o 
 -10   0   5      847.35      936.44    252.23 o 
  -9   0   5     1302.91     1137.58    132.05 o 
  -8   0   5     6240.72     6690.99    208.00 o 
  -7   0   5      104.42      209.28     91.52 o 
  -6   0   5    10903.57    11591.46    299.29 o 
  -5   0   5     7879.16     7648.42    430.14 o 
  -4   0   5      155.00      147.39     57.73 o 
  -3   0   5    41072.42    42975.01    872.54 o 
  -2   0   5     7677.34     8837.66    200.85 o 
  -1   0   5    12137.32    12409.95    312.37 o 
   0   0   5     2411.11     3084.01     58.47 o 
   1   0   5     2629.01     2659.96     58.80 o 
   2   0   5     8575.08     8721.47    229.99 o 
   3   0   5    40954.51    41683.13    717.50 o 
   4   0   5      129.43      182.75     65.78 o 
   5   0   5     9946.59     9297.48    245.14 o 
   6   0   5    27430.84    27271.04    753.95 o 
   7   0   5      244.19      152.93    108.34 o 
   8   0   5     7509.44     7078.30    303.90 o 
   9   0   5      402.91      326.77    126.13 o 
  10   0   5       15.18      -36.74    176.01 o 
  -9   1   5     6016.79     6317.81    601.08 o 
  -8   1   5      170.10       54.61    102.20 o 
  -7   1   5     7523.71     7886.57    231.38 o 
  -6   1   5      437.83      549.05     89.91 o 
  -5   1   5      450.70      382.29     62.28 o 
  -4   1   5    18693.13    18505.39    369.91 o 
  -3   1   5     5367.06     6020.16    260.55 o 
  -2   1   5    15306.88    17214.73    364.71 o 
  -1   1   5     1038.24     1003.00     72.02 o 
   0   1   5     4504.92     3807.65    123.94 o 
   1   1   5     1275.66     1686.37     43.66 o 
   2   1   5    87210.16    95213.00   2279.00 o 
   3   1   5       34.49       21.29     45.55 o 
   4   1   5    24369.32    23726.99    521.58 o 
   5   1   5     7389.24     6895.32    152.12 o 
   6   1   5      152.21      143.32     70.42 o 
   7   1   5    12041.17    11055.60    316.33 o 
   8   1   5     3208.85     3132.48    186.62 o 
   9   1   5     2862.13     2509.54    181.44 o 
  10   1   5      227.97      222.40    204.79 o 
  11   1   5     1607.65     1654.39    321.93 o 
  -9   2   5       73.69      129.89    152.96 o 
  -8   2   5     6509.02     6990.51    515.39 o 
  -7   2   5      444.08      545.70     98.86 o 
  -6   2   5      949.77     1013.50    106.36 o 
  -5   2   5      569.80      733.06     75.87 o 
  -4   2   5     5411.93     5452.48    174.39 o 
  -3   2   5     2629.10     2538.50     89.25 o 
  -2   2   5    11067.66    11113.41    239.73 o 
  -1   2   5     7948.27     8244.36    211.01 o 
   0   2   5     1457.98     1199.20     77.23 o 
   1   2   5    80587.38    85473.47   2095.29 o 
   2   2   5       67.49       33.75     29.25 o 
   3   2   5    38170.93    37857.13    911.42 o 
   4   2   5     3213.03     2842.80     87.57 o 
   5   2   5        8.51      -58.70     58.70 o 
   6   2   5     5012.72     5059.26    143.07 o 
   7   2   5     5303.89     5353.06    202.22 o 
   8   2   5      215.50      193.22    127.01 o 
   9   2   5      589.11      486.61    164.44 o 
  10   2   5      751.88      755.60    226.90 o 
  11   2   5       17.24      157.61    227.77 o 
  -8   3   5      427.18      238.80    154.64 o 
  -7   3   5      475.66      467.62    137.69 o 
  -6   3   5     1444.66     1530.85    109.97 o 
  -5   3   5     4386.46     4503.87    221.66 o 
  -4   3   5     4256.69     4012.85    227.54 o 
  -3   3   5    24200.42    23882.60   1133.42 o 
  -2   3   5     3562.40     3234.72    101.33 o 
  -1   3   5     8287.56     8525.93    261.73 o 
   0   3   5    29734.81    29987.73   1104.95 o 
   1   3   5     3393.38     3988.13    125.45 o 
   2   3   5    39107.75    37894.81   1237.45 o 
   3   3   5      311.63      414.59     49.38 o 
   4   3   5      919.28      929.71     51.55 o 
   5   3   5      928.68      816.13     58.16 o 
   6   3   5     9158.03     9167.11    215.97 o 
   7   3   5     2398.10     2320.32    106.24 o 
   8   3   5     7466.35     7172.34    227.45 o 
   9   3   5     1638.35     1854.56    182.49 o 
  10   3   5      323.42      508.76    201.75 o 
  11   3   5     5391.88     5372.76    760.01 o 
  -8   4   5      305.52      357.45    180.65 o 
  -7   4   5      794.83      825.86    182.24 o 
  -6   4   5     2154.58     2163.66    176.46 o 
  -5   4   5      110.90      -40.42    121.01 o 
  -4   4   5    10215.41    10409.01    292.63 o 
  -3   4   5       38.53       79.87     59.92 o 
  -2   4   5    15840.17    14386.77    593.24 o 
  -1   4   5    20301.56    21072.21   1483.82 o 
   0   4   5      173.37      316.16     85.73 o 
   1   4   5    13609.05    12454.20    402.85 o 
   2   4   5     3368.14     3553.27    194.30 o 
   3   4   5     1240.56     1059.78     90.83 o 
   4   4   5      116.59      155.44     55.91 o 
   5   4   5     6743.97     6732.89    272.26 o 
   6   4   5      164.38      141.99     47.65 o 
   7   4   5    14586.81    14347.93    348.70 o 
   8   4   5       42.64       41.09     71.03 o 
   9   4   5     1303.28     1320.39    158.88 o 
  10   4   5     3079.19     3391.13    226.97 o 
  11   4   5      141.41      219.52    208.28 o 
  -7   5   5      536.37      731.48    221.99 o 
  -6   5   5        6.39     -134.85    134.85 o 
  -5   5   5     8553.15     9259.47    457.92 o 
  -4   5   5      940.97      979.52    126.71 o 
  -3   5   5     5450.62     5096.03    214.01 o 
  -2   5   5     2867.41     2863.24    138.74 o 
  -1   5   5      745.46      612.62    107.02 o 
   0   5   5    11952.88    11738.24    359.84 o 
   1   5   5     5203.90     4978.91    164.47 o 
   2   5   5     1160.12     1322.50    170.98 o 
   3   5   5     2793.74     2339.95    181.52 o 
   4   5   5     9272.18     9326.98    446.70 o 
   5   5   5        9.38       51.74     82.70 o 
   6   5   5    16710.09    16248.33    960.35 o 
   7   5   5      385.51      373.89     78.19 o 
   8   5   5     5241.65     5223.11    204.48 o 
   9   5   5     3893.05     3813.02    226.67 o 
  10   5   5      850.24      751.73    161.12 o 
  11   5   5     1690.28     1746.71    209.66 o 
  -6   6   5     4019.74     4360.91    670.07 o 
  -5   6   5      527.47      325.70    201.69 o 
  -4   6   5     7258.86     6763.97    308.83 o 
  -3   6   5      273.48      297.77     92.86 o 
  -2   6   5      188.33      313.20     99.28 o 
  -1   6   5      821.24      935.20    124.07 o 
   0   6   5    17317.68    16328.56    387.11 o 
   1   6   5      267.43      256.02     52.76 o 
   2   6   5     5858.98     5736.21    570.62 o 
   3   6   5     2293.89     2004.22    200.50 o 
   4   6   5       83.35       69.78     99.67 o 
   5   6   5    12924.34    12145.52    994.84 o 
   6   6   5       22.82       59.39     84.46 o 
   7   6   5    11954.60    11434.51    494.22 o 
   8   6   5      305.79      335.24    116.49 o 
   9   6   5       35.75       46.98    140.72 o 
  10   6   5     2725.83     2453.98    208.93 o 
  11   6   5     2519.68     2612.02    227.18 o 
  -5   7   5     2457.49     2967.25    761.00 o 
  -4   7   5      512.59      513.52    198.76 o 
  -3   7   5        9.83       -0.17    130.96 o 
  -2   7   5       26.55       52.04    103.47 o 
  -1   7   5     4946.45     5094.00    204.37 o 
   0   7   5     1124.19      857.90    133.72 o 
   1   7   5    12336.87    12262.61    777.36 o 
   2   7   5     3138.05     3125.50    336.91 o 
   3   7   5     5879.52     5640.87    677.81 o 
   4   7   5    11892.04    11409.50   2524.49 o 
   5   7   5      807.56      795.38     92.60 o 
   6   7   5     8045.57     7955.96    460.07 o 
   7   7   5       39.16     -125.71    129.02 o 
   8   7   5      210.51      351.00    134.35 o 
   9   7   5      150.88       33.05    126.99 o 
  10   7   5     3609.71     3546.87    243.86 o 
  11   7   5       58.50      119.43    167.05 o 
  -4   8   5       81.16      -33.78    384.35 o 
  -3   8   5      232.42      249.69    148.83 o 
  -2   8   5     4807.49     5069.60    226.26 o 
  -1   8   5        1.24       46.89    114.40 o 
   0   8   5    10425.73    11097.80    416.99 o 
   1   8   5        9.06      -31.30    117.78 o 
   2   8   5     1430.79     1454.42    191.28 o 
   3   8   5     6417.75     6714.71    386.18 o 
   4   8   5       85.54       52.38    112.32 o 
   5   8   5     8273.09     8485.21    719.75 o 
   6   8   5     2631.55     2719.67    313.98 o 
   7   8   5       11.42       -4.80    126.97 o 
   8   8   5      201.56      284.26    189.16 o 
   9   8   5     6476.61     6776.31    303.40 o 
  10   8   5      418.94      352.71    183.32 o 
  11   8   5     4330.22     4754.56    298.91 o 
  -3   9   5      373.42      497.38    187.13 o 
  -2   9   5       23.77       70.91    161.17 o 
  -1   9   5     5257.54     5635.68    254.05 o 
   0   9   5       47.35      113.56    141.03 o 
   1   9   5     4733.89     4824.29    276.99 o 
   2   9   5     1374.16     1542.00    164.05 o 
   3   9   5      778.00      677.77    175.88 o 
   4   9   5     1415.62     1356.04    170.49 o 
   5   9   5     5170.76     4876.10    423.55 o 
   6   9   5       88.80      238.91    207.30 o 
   7   9   5     1285.85     1318.85    178.52 o 
   8   9   5     4007.11     4315.92    310.22 o 
   9   9   5        1.83      115.85    191.74 o 
  10   9   5     4374.15     5150.61    346.63 o 
  -1  10   5       96.03      134.20    239.26 o 
   0  10   5     1172.66     1294.98    176.41 o 
   1  10   5       13.23      -50.42    149.19 o 
   2  10   5       25.42      -37.51    145.48 o 
   3  10   5      817.56      744.51    198.03 o 
   4  10   5     5102.79     5138.26    296.64 o 
   5  10   5        2.25     -184.40    223.59 o 
   6  10   5     3139.85     3051.94    293.99 o 
   7  10   5     2211.98     2289.22    270.46 o 
   8  10   5        6.44      193.03    213.53 o 
   9  10   5     2873.13     3277.81    301.45 o 
  10  10   5      227.13      -34.72    218.35 o 
   1  11   5      216.01      189.43    185.48 o 
   2  11   5       12.32      158.22    175.96 o 
   3  11   5     3628.81     4183.29    240.13 o 
   4  11   5      179.71      197.57    194.50 o 
   5  11   5     2924.25     3150.64    284.83 o 
   6  11   5      442.95      415.28    206.00 o 
   7  11   5      266.62       24.43    286.06 o 
   8  11   5     2721.69     2625.09    425.53 o 
  -7 -10   6     2829.67     3462.90    304.39 o 
  -6 -10   6       40.37        9.45    180.31 o 
  -5 -10   6     4393.20     4653.31    579.87 o 
  -4 -10   6      295.63      231.26    202.47 o 
  -3 -10   6      162.60      122.27    359.50 o 
  -2 -10   6        4.36      -79.97    160.43 o 
  -1 -10   6     2377.73     2100.84    196.60 o 
   0 -10   6      189.16      165.78    163.66 o 
  -9  -9   6     2406.27     2536.66    227.12 o 
  -8  -9   6       81.45      106.29    157.43 o 
  -7  -9   6      130.80      212.64    148.47 o 
  -6  -9   6     3276.61     3525.04    764.50 o 
  -5  -9   6     2062.05     1759.13    230.59 o 
  -4  -9   6     1669.06     1468.68    173.10 o 
  -3  -9   6     1592.39     1339.94    173.27 o 
  -2  -9   6     1382.42     1334.53    174.76 o 
  -1  -9   6       57.59       -4.90    128.93 o 
   0  -9   6     8583.15     9110.22    366.50 o 
   1  -9   6       42.90       97.88    172.07 o 
   2  -9   6     2501.06     2426.10    293.54 o 
  -9  -8   6      602.79      778.29    320.12 o 
  -8  -8   6       17.92     -119.89    129.23 o 
  -7  -8   6      819.17      818.12    156.05 o 
  -6  -8   6     4154.26     4186.52    189.01 o 
  -5  -8   6       69.90      209.75     94.37 o 
  -4  -8   6     4316.95     4130.65    202.25 o 
  -3  -8   6     2766.44     2649.60    231.66 o 
  -2  -8   6     1316.87     1468.06    168.15 o 
  -1  -8   6     6526.06     6335.40    235.96 o 
   0  -8   6       18.03        1.51    119.55 o 
   1  -8   6     2906.47     3096.46    197.66 o 
   2  -8   6      266.03      264.55    140.06 o 
   3  -8   6       63.91       38.88    181.26 o 
   4  -8   6      830.26      393.24    226.91 o 
 -10  -7   6     1421.17     1351.79    386.28 o 
  -9  -7   6      632.69      660.68    225.60 o 
  -8  -7   6      107.56      172.39    128.45 o 
  -7  -7   6     4277.01     4130.61    221.75 o 
  -6  -7   6      427.17      202.20    105.64 o 
  -5  -7   6    14351.67    15255.43    378.39 o 
  -4  -7   6      860.97      925.09     99.14 o 
  -3  -7   6     2698.54     2728.36    113.79 o 
  -2  -7   6    12271.48    11763.94    491.98 o 
  -1  -7   6     1309.82     1256.73    127.63 o 
   0  -7   6     9459.35     9249.74    272.56 o 
   1  -7   6       76.39       78.53    105.02 o 
   2  -7   6      123.05      174.42    136.39 o 
   3  -7   6      303.42      381.34    161.61 o 
   4  -7   6     2331.49     2230.52    217.90 o 
   5  -7   6      194.45      -34.57    220.87 o 
 -10  -6   6       99.83     -129.51    259.02 o 
  -9  -6   6      650.36      852.12    199.22 o 
  -8  -6   6     5974.31     6402.65    266.63 o 
  -7  -6   6      125.37       79.94    115.03 o 
  -6  -6   6     9619.08     9032.80    481.42 o 
  -5  -6   6        5.51      -24.64     91.05 o 
  -4  -6   6     7216.66     6733.35    207.73 o 
  -3  -6   6     2363.17     2241.27    101.06 o 
  -2  -6   6       29.55       54.60     60.90 o 
  -1  -6   6     7700.59     7511.50    227.08 o 
   0  -6   6     5126.85     4964.44    180.74 o 
   1  -6   6      399.30      353.10    109.36 o 
   2  -6   6      216.19      158.56    109.39 o 
   3  -6   6     5857.08     6067.27    229.24 o 
   4  -6   6        5.13      -26.41    149.66 o 
   5  -6   6     6300.45     6791.17    320.13 o 
   6  -6   6       13.72      -71.73    324.01 o 
 -10  -5   6     1701.26     1734.01    257.59 o 
  -9  -5   6     1215.06     1351.55    239.20 o 
  -8  -5   6      121.75      168.42    157.53 o 
  -7  -5   6    20873.69    21648.36    610.91 o 
  -6  -5   6       44.40       89.68     97.55 o 
  -5  -5   6     3445.11     3232.15    139.25 o 
  -4  -5   6     1625.62     1443.15     74.88 o 
  -3  -5   6     3972.10     3638.59    111.53 o 
  -2  -5   6    11201.68    10872.61    215.50 o 
  -1  -5   6     4073.57     4551.29    111.44 o 
   0  -5   6      444.81      366.30     77.08 o 
   1  -5   6     1122.59     1054.20     74.59 o 
   2  -5   6    13016.48    12562.70    457.25 o 
   3  -5   6        3.10      -24.57     87.67 o 
   4  -5   6    11620.04    12150.00    592.33 o 
   5  -5   6      144.21      143.94    119.89 o 
   6  -5   6     1720.18     1678.88    282.63 o 
   7  -5   6      701.16      604.04    415.14 o 
 -10  -4   6     1101.86     1232.41    203.20 o 
  -9  -4   6     1516.80     1637.95    226.43 o 
  -8  -4   6     5497.40     5591.12    323.68 o 
  -7  -4   6     1284.80     1298.11    142.42 o 
  -6  -4   6     8080.38     7995.26    289.62 o 
  -5  -4   6      158.16      180.00     51.95 o 
  -4  -4   6      942.06      857.62     71.89 o 
  -3  -4   6     5391.32     5423.61    118.62 o 
  -2  -4   6    33694.50    33950.66    587.99 o 
  -1  -4   6     1596.33     1730.69     72.29 o 
   0  -4   6    17096.27    17440.37    314.15 o 
   1  -4   6     6662.47     6553.47    170.73 o 
   2  -4   6       14.03       57.14     63.31 o 
   3  -4   6    21831.73    21962.56    532.16 o 
   4  -4   6      624.96      559.32     95.14 o 
   5  -4   6     2879.46     2528.30    161.72 o 
   6  -4   6      268.20      308.28    132.23 o 
   7  -4   6      595.31      582.45    178.98 o 
   8  -4   6     1458.21     1622.01    282.22 o 
 -10  -3   6      521.67      648.11    175.21 o 
  -9  -3   6     5617.85     6113.31    246.00 o 
  -8  -3   6      916.88      901.92    183.56 o 
  -7  -3   6     7128.76     7820.44    290.22 o 
  -6  -3   6     1221.96     1092.28     64.84 o 
  -5  -3   6     1739.14     1659.54     81.42 o 
  -4  -3   6       41.50       -4.91     44.51 o 
  -3  -3   6    15792.28    16156.50    283.28 o 
  -2  -3   6      559.38      697.31     47.84 o 
  -1  -3   6    33981.75    35031.71    587.62 o 
   0  -3   6    13742.08    13005.52    241.13 o 
   1  -3   6     8515.71     8218.57    242.91 o 
   2  -3   6    16883.36    16704.08    354.94 o 
   3  -3   6      918.99      860.41     74.58 o 
   4  -3   6     2763.31     2671.85    105.14 o 
   5  -3   6      595.81      580.83    109.37 o 
   6  -3   6      543.31      587.37    131.57 o 
   7  -3   6       95.13       58.49    160.40 o 
   8  -3   6     4116.09     4292.34    536.04 o 
 -10  -2   6      310.87      320.31    149.17 o 
  -9  -2   6     1360.42     1202.11    148.76 o 
  -8  -2   6     4843.87     4913.22    181.88 o 
  -7  -2   6     6755.75     6657.93    220.18 o 
  -6  -2   6     1220.69     1092.29     71.82 o 
  -5  -2   6      595.25      532.80     61.92 o 
  -4  -2   6    25598.64    25040.05    683.82 o 
  -3  -2   6      107.92      226.10     86.96 o 
  -2  -2   6    90697.01    94927.95   2380.70 o 
  -1  -2   6     3969.49     3692.86     97.68 o 
   0  -2   6     2454.99     2342.00     87.42 o 
   1  -2   6    18043.74    18974.10    318.05 o 
   2  -2   6    11370.53    12391.25    195.88 o 
   3  -2   6    11814.86    12171.18    220.35 o 
   4  -2   6     3799.68     3950.51    121.27 o 
   5  -2   6     2440.86     2484.34    178.81 o 
   6  -2   6      113.04      126.12     83.48 o 
   7  -2   6     7179.00     6985.44    457.49 o 
   8  -2   6       50.75       88.99    168.21 o 
   9  -2   6     4849.34     4540.26    638.04 o 
 -10  -1   6      366.33      320.23    220.81 o 
  -9  -1   6      433.23      396.59    134.88 o 
  -8  -1   6     4892.13     4871.91    220.16 o 
  -7  -1   6       33.73      145.49     84.83 o 
  -6  -1   6     9387.95     9162.94    258.01 o 
  -5  -1   6     5957.39     6117.30    180.55 o 
  -4  -1   6      456.61      484.27     55.34 o 
  -3  -1   6    19289.12    18761.97    410.18 o 
  -2  -1   6     2545.94     2393.70     62.58 o 
  -1  -1   6     9643.35    10186.43    213.15 o 
   0  -1   6      577.18      589.26     45.55 o 
   1  -1   6     7467.34     8068.27    161.33 o 
   2  -1   6     3569.36     4383.68    105.82 o 
   3  -1   6    36348.36    39581.41    836.19 o 
   4  -1   6      828.71     1027.26     86.74 o 
   5  -1   6     3894.44     3773.53    170.42 o 
   6  -1   6     8001.83     7595.08    230.49 o 
   7  -1   6        8.93      -84.20    101.23 o 
   8  -1   6     8781.77     8571.14    396.67 o 
   9  -1   6       23.47      -24.37    157.94 o 
  10  -1   6      558.38      522.96    287.14 o 
 -10   0   6       75.11      135.90    234.08 o 
  -9   0   6     4377.98     4598.21    232.57 o 
  -8   0   6      619.18      520.16    110.85 o 
  -7   0   6     6694.00     6754.24    217.79 o 
  -6   0   6     9062.42     9621.56    526.80 o 
  -5   0   6     1271.53     1302.19    133.32 o 
  -4   0   6    34936.49    36361.88    654.62 o 
  -3   0   6     6136.77     6565.25    179.61 o 
  -2   0   6     2076.09     2103.62    113.76 o 
  -1   0   6     1844.54     1987.73     51.30 o 
   0   0   6     5455.20     6008.64    102.74 o 
   1   0   6       53.46       60.06     36.53 o 
   2   0   6    16935.19    17936.45    338.15 o 
   3   0   6     1400.62     1412.01     67.32 o 
   4   0   6    11301.22    11288.78    355.29 o 
   5   0   6     9405.23     9041.82    323.40 o 
   6   0   6      108.38       59.04     88.94 o 
   7   0   6     8059.32     7427.83    234.27 o 
   8   0   6      446.45      387.16    129.73 o 
   9   0   6     1162.42     1056.24    203.42 o 
  10   0   6        1.91     -137.05    299.40 o 
  -9   1   6        1.97      -68.52    169.84 o 
  -8   1   6     6304.04     6463.62    288.00 o 
  -7   1   6      269.04      417.69     98.35 o 
  -6   1   6     2491.87     2594.07    136.35 o 
  -5   1   6     5658.21     5140.15    183.04 o 
  -4   1   6     3122.13     2803.47    103.40 o 
  -3   1   6    10666.95    11471.43    281.62 o 
  -2   1   6    15803.59    16972.14    315.87 o 
  -1   1   6     2734.03     2768.86     70.02 o 
   0   1   6     4431.93     4267.32    140.79 o 
   1   1   6    28721.59    29151.74    810.04 o 
   2   1   6     7801.67     9226.66    165.97 o 
   3   1   6    29527.26    30390.01   1461.13 o 
   4   1   6     2355.35     2325.20     85.06 o 
   5   1   6     1446.97     1405.30     85.59 o 
   6   1   6    15201.27    14486.50    425.33 o 
   7   1   6     3247.18     2885.32    143.51 o 
   8   1   6     3035.70     3064.66    186.71 o 
   9   1   6      634.16      347.23    128.68 o 
  10   1   6     1154.52      904.57    228.69 o 
  11   1   6       49.56     -117.60    224.87 o 
  -9   2   6     4035.78     4733.33    293.71 o 
  -8   2   6       17.27      108.56    129.10 o 
  -7   2   6     1210.90     1270.07    131.52 o 
  -6   2   6     3133.63     3108.48    328.25 o 
  -5   2   6     3943.82     3664.35    121.00 o 
  -4   2   6      310.63      380.64     69.38 o 
  -3   2   6     5686.83     5740.48    170.92 o 
  -2   2   6     4603.17     4815.79    120.54 o 
  -1   2   6     4621.83     4390.91    263.02 o 
   0   2   6    21145.67    23386.00   1859.29 o 
   1   2   6     2776.32     2759.71     97.86 o 
   2   2   6    55515.59    58601.52   1903.80 o 
   3   2   6      791.13      765.67     44.52 o 
   4   2   6     2591.72     2390.10     85.98 o 
   5   2   6     1188.36     1033.23     79.84 o 
   6   2   6     4560.77     4622.55    140.42 o 
   7   2   6     2446.93     2314.23    108.52 o 
   8   2   6     4872.50     4913.20    194.71 o 
   9   2   6      419.39      424.16    193.79 o 
  10   2   6      168.77      209.84    208.08 o 
  11   2   6     3577.37     3892.41    412.49 o 
  -8   3   6     1059.01     1210.10    169.53 o 
  -7   3   6      276.97      257.94    125.09 o 
  -6   3   6     2914.37     2460.61    225.61 o 
  -5   3   6     1284.72     1170.15     94.17 o 
  -4   3   6    18283.29    19398.60    501.70 o 
  -3   3   6       28.22       96.72     42.33 o 
  -2   3   6     8326.47     8332.59    217.89 o 
  -1   3   6    22184.95    23586.59   1892.39 o 
   0   3   6      192.30      251.29     36.32 o 
   1   3   6    25100.53    25605.90   1100.24 o 
   2   3   6      579.80      718.91     63.98 o 
   3   3   6     7686.38     7435.45    279.29 o 
   4   3   6    15207.63    15188.96    291.66 o 
   5   3   6    11174.38    11488.85    255.49 o 
   6   3   6     1905.24     1763.01     97.33 o 
   7   3   6    18125.86    17940.23    418.49 o 
   8   3   6     2176.89     1989.44    138.66 o 
   9   3   6      864.71      991.48    154.63 o 
  10   3   6     4734.16     4658.77    460.64 o 
  11   3   6       20.53      124.35    287.20 o 
  -7   4   6      505.29      409.15    149.02 o 
  -6   4   6       84.01      119.74    141.10 o 
  -5   4   6    11212.87    11488.20    593.14 o 
  -4   4   6      171.47      222.14    100.38 o 
  -3   4   6     6373.02     6664.01    204.85 o 
  -2   4   6     2770.46     2626.62    113.35 o 
  -1   4   6      764.02      700.27     66.22 o 
   0   4   6    23954.03    24956.82    865.94 o 
   1   4   6     5082.29     5660.18    265.82 o 
   2   4   6     4866.37     4861.41    180.96 o 
   3   4   6    12452.21    12781.71    376.30 o 
   4   4   6     8949.90     8471.12    618.68 o 
   5   4   6      791.07      761.94     64.22 o 
   6   4   6    20030.24    19987.88    456.97 o 
   7   4   6      152.90      246.83     73.41 o 
   8   4   6     5339.61     5166.16    160.23 o 
   9   4   6     6291.27     6540.21    287.39 o 
  10   4   6      192.35       -0.16    162.01 o 
  11   4   6     2538.98     2482.47    331.28 o 
  -7   5   6       56.76      107.89    157.00 o 
  -6   5   6     6297.66     6637.54    402.89 o 
  -5   5   6      181.72      217.03    144.21 o 
  -4   5   6     7564.20     8018.78    495.96 o 
  -3   5   6     1100.27     1193.34     99.90 o 
  -2   5   6      145.50      134.49     73.76 o 
  -1   5   6     8358.40     6798.84   1517.59 o 
   0   5   6    12371.93    11973.17    500.16 o 
   1   5   6     2563.77     2600.08     99.74 o 
   2   5   6     1097.56      900.97    144.45 o 
   3   5   6     8269.09     7090.39    301.18 o 
   4   5   6     1329.59     1272.88    126.55 o 
   5   5   6    31991.13    31426.15   1571.96 o 
   6   5   6      774.34      640.11     92.67 o 
   7   5   6     4969.66     4798.77    153.00 o 
   8   5   6      820.38      869.11     91.39 o 
   9   5   6      632.79      557.89    161.62 o 
  10   5   6     2532.78     2748.89    245.84 o 
  11   5   6     1045.34     1002.15    198.95 o 
  -6   6   6       19.07       49.23    191.11 o 
  -5   6   6     6123.53     6977.73    431.98 o 
  -4   6   6      155.02      108.82    133.20 o 
  -3   6   6      741.24      657.90    150.42 o 
  -2   6   6      409.74      382.69    109.41 o 
  -1   6   6     5171.04     5202.68    184.20 o 
   0   6   6     1999.14     1806.61    417.57 o 
   1   6   6    19457.18    19811.62   1074.41 o 
   2   6   6     3285.75     2853.90    218.92 o 
   3   6   6     1267.21     1060.95    157.92 o 
   4   6   6    23427.79    21391.24   1339.39 o 
   5   6   6     2618.66     2508.82    165.11 o 
   6   6   6    11988.57    11846.96   1148.65 o 
   7   6   6      158.29      166.93     83.10 o 
   8   6   6      299.94      117.91    113.78 o 
   9   6   6     1757.11     1863.34    194.10 o 
  10   6   6     5012.31     4986.07    272.70 o 
  11   6   6      361.59      296.32    174.64 o 
  -5   7   6      656.63      721.05    265.56 o 
  -4   7   6      218.67      181.79    168.42 o 
  -3   7   6        7.91      -48.57    132.93 o 
  -2   7   6     2420.85     2402.74    157.49 o 
  -1   7   6       14.25     -102.04    102.04 o 
   0   7   6     9390.99     9353.15    594.39 o 
   1   7   6     1846.60     1825.79    216.29 o 
   2   7   6     3499.03     3277.54    329.65 o 
   3   7   6     8479.38     8297.29    553.26 o 
   4   7   6      153.97      207.46    147.83 o 
   5   7   6     7622.72     6283.55    764.63 o 
   6   7   6     2779.37     2297.30    237.08 o 
   7   7   6       14.95       79.35    114.50 o 
   8   7   6        2.60      123.80    138.69 o 
   9   7   6     1889.43     1788.10    159.02 o 
  10   7   6      504.34      447.46    176.13 o 
  11   7   6     3316.29     3407.79    243.14 o 
  -4   8   6     1294.58     1301.44    274.34 o 
  -3   8   6     2020.42     2201.12    219.28 o 
  -2   8   6      276.11      176.07    173.16 o 
  -1   8   6    10936.17    11525.93    380.32 o 
   0   8   6        7.81      -75.36    125.64 o 
   1   8   6     4594.61     4411.66    246.50 o 
   2   8   6     3670.03     3925.05    318.15 o 
   3   8   6      828.85      875.62    158.83 o 
   4   8   6     4931.43     5423.93   1016.90 o 
   5   8   6     2750.43     2718.28    370.40 o 
   6   8   6      240.18      196.71    130.73 o 
   7   8   6      106.04      110.86    129.77 o 
   8   8   6     5259.97     5412.10    377.18 o 
   9   8   6       12.94       94.15    138.33 o 
  10   8   6     3777.27     4382.85    272.87 o 
  11   8   6       28.49       74.94    186.31 o 
  -2   9   6     3721.47     3955.40    649.94 o 
  -1   9   6        5.02       68.43    151.42 o 
   0   9   6     4053.79     4471.89    397.50 o 
   1   9   6       14.79      215.86    136.85 o 
   2   9   6       73.63      183.87    141.10 o 
   3   9   6      254.03      319.34    145.95 o 
   4   9   6     4961.91     5254.20    466.03 o 
   5   9   6      183.36      237.01    187.15 o 
   6   9   6     2520.79     2395.13    274.16 o 
   7   9   6      800.86      751.78    166.81 o 
   8   9   6       74.98       31.01    199.53 o 
   9   9   6     6816.60     7435.82    361.85 o 
  10   9   6       36.78       28.12    211.71 o 
  -1  10   6     1648.50     1817.80    309.63 o 
   0  10   6        9.31       17.78    142.10 o 
   1  10   6      284.46      168.61    162.79 o 
   2  10   6      200.40      261.85    160.44 o 
   3  10   6     3612.48     3723.67    240.50 o 
   4  10   6        4.07      -33.16    229.62 o 
   5  10   6     3385.93     3153.70    512.40 o 
   6  10   6     2047.93     2020.01    304.87 o 
   7  10   6      408.12      520.48    203.31 o 
   8  10   6     2636.89     2417.89    418.62 o 
   9  10   6      118.08      194.95    216.75 o 
   1  11   6      146.18      204.46    201.02 o 
   2  11   6     2097.58     2278.90    233.11 o 
   3  11   6      344.08      288.33    175.38 o 
   4  11   6     3979.88     5300.57    327.74 o 
   5  11   6       54.25      302.06    199.93 o 
   6  11   6      396.61      477.38    449.07 o 
   7  11   6     2941.83     2660.35    479.39 o 
   8  11   6      264.65      171.97    372.20 o 
  -7 -10   7       81.74       -1.92    210.73 o 
  -6 -10   7     3293.49     3079.46    291.07 o 
  -5 -10   7      957.34      941.44    223.30 o 
  -4 -10   7      385.31      395.28    335.20 o 
  -3 -10   7      315.52      423.77    216.59 o 
  -2 -10   7     1213.75      975.60    223.62 o 
  -1 -10   7      633.48      432.89    236.23 o 
  -8  -9   7        6.20       -1.73    159.61 o 
  -7  -9   7     1566.67     1847.87    201.00 o 
  -6  -9   7     2110.60     2064.76    262.99 o 
  -5  -9   7     2528.85     2534.00    346.14 o 
  -4  -9   7     1853.82     1838.25    253.22 o 
  -3  -9   7      900.39      829.75    166.17 o 
  -2  -9   7      697.98      488.42    165.65 o 
  -1  -9   7     4887.59     4871.20    255.77 o 
   0  -9   7       39.32       26.28    152.93 o 
   1  -9   7     3153.04     3002.50    216.40 o 
   2  -9   7       76.48       -9.33    216.40 o 
  -9  -8   7      452.56      331.04    177.13 o 
  -8  -8   7      509.90      423.06    133.06 o 
  -7  -8   7     2252.10     2248.99    168.44 o 
  -6  -8   7     1011.28     1005.25    129.78 o 
  -5  -8   7     4997.99     5131.78    320.18 o 
  -4  -8   7     1185.06     1027.76    228.90 o 
  -3  -8   7      407.71      375.12    135.07 o 
  -2  -8   7     8686.49     8767.69    508.05 o 
  -1  -8   7        4.81       83.23    147.77 o 
   0  -8   7     5825.86     6020.51    238.23 o 
   1  -8   7      561.09      571.18    157.40 o 
   2  -8   7       12.20       40.48    138.55 o 
   3  -8   7      204.39      278.53    198.07 o 
  -9  -7   7       40.75      -55.31    172.62 o 
  -8  -7   7     2876.59     3102.34    216.11 o 
  -7  -7   7      339.51      249.71    124.96 o 
  -6  -7   7     6135.33     6127.92    267.12 o 
  -5  -7   7      236.16      172.74     80.10 o 
  -4  -7   7     6175.00     6052.44    203.33 o 
  -3  -7   7    12521.75    12778.03    342.79 o 
  -2  -7   7      515.77      545.24    126.69 o 
  -1  -7   7     6773.45     6922.93    415.50 o 
   0  -7   7     1142.10     1075.61    126.37 o 
   1  -7   7      245.52      251.78    116.38 o 
   2  -7   7      504.10      428.09    130.61 o 
   3  -7   7     2413.70     2612.33    197.62 o 
   4  -7   7      605.32      389.19    193.50 o 
   5  -7   7     4775.00     4399.20    741.41 o 
 -10  -6   7      990.82     1102.15    271.95 o 
  -9  -6   7      894.91     1149.37    242.16 o 
  -8  -6   7        0.23      -61.75    160.99 o 
  -7  -6   7    15270.09    15802.23    514.49 o 
  -6  -6   7      133.66      118.02    138.40 o 
  -5  -6   7     4673.62     4488.47    186.47 o 
  -4  -6   7     2582.01     2424.44    112.39 o 
  -3  -6   7       44.96       26.78     75.45 o 
  -2  -6   7     9580.92     9417.68    244.57 o 
  -1  -6   7     1866.60     1608.06    134.76 o 
   0  -6   7       71.19      105.28     93.19 o 
   1  -6   7     3210.77     3057.30    159.21 o 
   2  -6   7     5591.27     5810.87    221.20 o 
   3  -6   7       53.40      167.26    116.98 o 
   4  -6   7     3419.75     3413.62    236.56 o 
   5  -6   7        2.42     -166.39    166.39 o 
   6  -6   7     1786.09     1373.35    461.89 o 
 -10  -5   7     1089.59     1325.44    316.78 o 
  -9  -5   7      158.84      200.61    194.70 o 
  -8  -5   7    10896.46    11292.66    504.07 o 
  -7  -5   7       15.21      -65.93    115.69 o 
  -6  -5   7    10389.93    10558.61    582.85 o 
  -5  -5   7      816.92      713.42     79.91 o 
  -4  -5   7       84.73       79.43     60.75 o 
  -3  -5   7     1957.07     1936.84     81.45 o 
  -2  -5   7    21075.95    21558.62    398.29 o 
  -1  -5   7      426.31      386.53     60.14 o 
   0  -5   7     3055.91     3010.16    125.74 o 
   1  -5   7     5139.47     5033.16    166.28 o 
   2  -5   7      286.73      364.73     97.71 o 
   3  -5   7    17051.75    18022.67    498.79 o 
   4  -5   7        5.68      -45.12    127.32 o 
   5  -5   7     1838.80     1706.87    240.67 o 
   6  -5   7      649.34      596.16    305.15 o 
   7  -5   7      631.90      172.38    322.60 o 
 -10  -4   7      369.83      456.54    172.55 o 
  -9  -4   7     3843.41     3760.20    320.48 o 
  -8  -4   7      402.89      203.23    176.24 o 
  -7  -4   7     9856.66    10464.48    434.03 o 
  -6  -4   7      550.79      612.32    120.25 o 
  -5  -4   7      125.95      194.73     59.00 o 
  -4  -4   7      331.61      319.63     64.26 o 
  -3  -4   7    14758.62    14534.41    251.03 o 
  -2  -4   7      160.44      188.40     52.37 o 
  -1  -4   7    16911.29    17149.29    299.36 o 
   0  -4   7     4712.50     4712.83    122.79 o 
   1  -4   7     3255.22     3117.03    124.48 o 
   2  -4   7    14023.20    13236.05    297.10 o 
   3  -4   7     3341.95     3332.61    144.12 o 
   4  -4   7     9867.04    10112.19    422.27 o 
   5  -4   7      137.14      239.89    170.85 o 
   6  -4   7       11.79       42.90    206.84 o 
   7  -4   7      692.79      630.28    185.80 o 
   8  -4   7     4099.41     3109.68    480.80 o 
 -10  -3   7     2057.94     1852.74    176.71 o 
  -9  -3   7       45.93       85.39    125.30 o 
  -8  -3   7     2851.41     2783.37    198.55 o 
  -7  -3   7     2918.67     3083.79    199.19 o 
  -6  -3   7       11.04       87.17     68.60 o 
  -5  -3   7     1164.92     1226.58     68.62 o 
  -4  -3   7    10061.17     9736.63    298.40 o 
  -3  -3   7       59.41       31.23     46.75 o 
  -2  -3   7    43198.45    43285.98    731.44 o 
  -1  -3   7       76.62      100.16     61.77 o 
   0  -3   7     1880.75     1769.36     91.33 o 
   1  -3   7    14295.91    14410.67    251.07 o 
   2  -3   7       64.56       58.31     70.78 o 
   3  -3   7     7517.14     7536.07    195.17 o 
   4  -3   7     1898.54     1837.25    107.82 o 
   5  -3   7      482.97      380.80    125.07 o 
   6  -3   7       25.36      145.38    136.07 o 
   7  -3   7     3939.55     3936.88    388.73 o 
   8  -3   7      338.68      361.33    184.78 o 
 -10  -2   7      462.96      376.61    179.75 o 
  -9  -2   7     3833.74     3736.53    203.91 o 
  -8  -2   7     4213.79     4252.95    202.10 o 
  -7  -2   7        4.21       80.40     92.74 o 
  -6  -2   7     5867.48     6078.15    259.95 o 
  -5  -2   7     8265.65     8118.32    316.73 o 
  -4  -2   7        2.51       17.80     38.54 o 
  -3  -2   7    32365.22    33526.77   1465.10 o 
  -2  -2   7       53.23      238.78     50.58 o 
  -1  -2   7    17249.03    17361.27    298.99 o 
   0  -2   7     3664.20     3786.57    114.34 o 
   1  -2   7     3172.00     3300.23     80.06 o 
   2  -2   7    21667.06    23391.99    457.58 o 
   3  -2   7    10984.31    11205.36    210.44 o 
   4  -2   7     1426.47     1342.54    101.70 o 
   5  -2   7      858.64      717.54     80.21 o 
   6  -2   7    12717.81    12357.61    340.00 o 
   7  -2   7       64.41      106.66    151.08 o 
   8  -2   7     7876.50     8584.77    543.84 o 
   9  -2   7        5.08     -103.67    210.69 o 
 -10  -1   7       18.96      -92.17    169.87 o 
  -9  -1   7     4338.52     4559.36    266.55 o 
  -8  -1   7       64.19      112.70    123.84 o 
  -7  -1   7     8169.48     8208.50    270.07 o 
  -6  -1   7     5885.85     6043.22    246.10 o 
  -5  -1   7      921.12      836.49     95.23 o 
  -4  -1   7    26050.99    27355.49    796.18 o 
  -3  -1   7     1614.93     1749.22     57.02 o 
  -2  -1   7    15655.44    15609.89    360.64 o 
  -1  -1   7       14.48       33.86     43.94 o 
   0  -1   7     1040.15     1019.18     54.13 o 
   1  -1   7     5108.45     5428.87    150.22 o 
   2  -1   7    36947.73    39108.73   1217.45 o 
   3  -1   7      118.71      156.91     79.96 o 
   4  -1   7     7230.12     7619.39    186.60 o 
   5  -1   7     3546.69     3663.07    152.77 o 
   6  -1   7      105.14       71.14     80.40 o 
   7  -1   7    10070.84    10119.18    484.73 o 
   8  -1   7      101.41      166.09    149.68 o 
   9  -1   7     2479.18     2275.91    218.27 o 
  10  -1   7       92.31      -20.34    331.65 o 
  -9   0   7       26.52      215.81    160.07 o 
  -8   0   7     5119.47     5555.97    282.47 o 
  -7   0   7     2119.94     2229.62    141.62 o 
  -6   0   7     1640.84     1552.77    106.11 o 
  -5   0   7     7694.48     8283.43    499.80 o 
  -4   0   7     2430.99     2676.22    101.41 o 
  -3   0   7    12380.95    12617.84    291.55 o 
  -2   0   7     1611.66     1561.77     67.19 o 
  -1   0   7     1009.24     1071.77     38.36 o 
   0   0   7     2118.65     2363.19     65.08 o 
   1   0   7    28668.07    30420.09    509.64 o 
   2   0   7     1886.13     1685.83     78.68 o 
   3   0   7    33611.25    35210.23    702.99 o 
   4   0   7    28312.66    27960.93    932.77 o 
   5   0   7       24.23        6.27     72.97 o 
   6   0   7    14728.25    14604.34    527.71 o 
   7   0   7     2657.65     2450.08    144.88 o 
   8   0   7      548.49      489.88    131.22 o 
   9   0   7       85.63      210.17    129.16 o 
  10   0   7      412.65      276.14    330.51 o 
  -9   1   7     5298.08     5744.40    274.00 o 
  -8   1   7      240.36      240.99    164.94 o 
  -7   1   7     1372.58     1343.97    140.06 o 
  -6   1   7     4230.47     4287.58    277.48 o 
  -5   1   7     2088.51     1880.61     90.04 o 
  -4   1   7     5495.34     5531.34    140.22 o 
  -3   1   7     7193.29     7090.50    245.91 o 
  -2   1   7     2336.50     2352.74     84.12 o 
  -1   1   7     1225.16     1297.71     39.67 o 
   0   1   7    38788.45    41918.69   1760.07 o 
   1   1   7     1521.45     2119.68     57.91 o 
   2   1   7    46124.96    50527.20   1114.07 o 
   3   1   7     5437.02     4882.35    123.84 o 
   4   1   7      543.83      463.75     62.04 o 
   5   1   7     4906.61     4659.45    137.80 o 
   6   1   7     1765.44     1809.58     99.94 o 
   7   1   7     5471.00     5135.68    224.04 o 
   8   1   7     2871.13     2555.82    183.59 o 
   9   1   7      984.74     1146.63    209.52 o 
  10   1   7        4.36      155.32    203.52 o 
  -8   2   7      898.41     1117.10    244.31 o 
  -7   2   7       10.47      -66.04    126.44 o 
  -6   2   7     3202.13     3174.67    201.68 o 
  -5   2   7     2304.59     2262.43    103.30 o 
  -4   2   7     4834.26     4852.90    222.43 o 
  -3   2   7      290.14      304.95     56.92 o 
  -2   2   7     8365.65     7999.91    199.61 o 
  -1   2   7    37246.38    39091.31   1935.58 o 
   0   2   7        2.47       44.31     61.16 o 
   1   2   7    45316.92    49613.11   1646.13 o 
   2   2   7      183.27       71.81     36.12 o 
   3   2   7     1356.58     1375.66     65.98 o 
   4   2   7     3254.04     3283.01     93.66 o 
   5   2   7     5985.02     5890.61    158.42 o 
   6   2   7       79.27       86.71     71.71 o 
   7   2   7     5487.06     5200.08    214.93 o 
   8   2   7      181.23       72.68    104.00 o 
   9   2   7      104.59      153.33    189.54 o 
  10   2   7     2739.61     2469.13    305.66 o 
  11   2   7       25.76     -161.03    223.43 o 
  -8   3   7       27.61       21.41    171.20 o 
  -7   3   7      396.48      496.11    138.55 o 
  -6   3   7      702.94      545.52    144.96 o 
  -5   3   7    16213.59    16414.70    679.47 o 
  -4   3   7      544.69      600.97     73.69 o 
  -3   3   7     5930.06     5713.11    206.82 o 
  -2   3   7    11683.00    11645.71    593.36 o 
  -1   3   7     1347.68     1272.66    114.00 o 
   0   3   7    29315.33    33248.09   2422.35 o 
   1   3   7     2906.05     3453.47    100.38 o 
   2   3   7     2109.79     2272.93     75.61 o 
   3   3   7      223.77      239.62     44.85 o 
   4   3   7    11281.60    11813.75    293.33 o 
   5   3   7     5508.50     5845.72    199.71 o 
   6   3   7     9519.69     9530.33    229.37 o 
   7   3   7      175.93      157.40     76.45 o 
   8   3   7     4088.01     3986.11    146.28 o 
   9   3   7     6328.07     6129.32    226.04 o 
  10   3   7      532.54      556.02    224.09 o 
  11   3   7     3147.86     3036.19    305.62 o 
  -7   4   7       85.53       96.41    153.99 o 
  -6   4   7     5479.16     5487.28    303.72 o 
  -5   4   7      513.93      327.95    153.97 o 
  -4   4   7    13470.88    13051.07    441.33 o 
  -3   4   7     3244.85     3104.96    117.00 o 
  -2   4   7     4099.78     4094.17    160.81 o 
  -1   4   7    11928.39    11927.96    314.33 o 
   0   4   7     7234.75     7691.72    303.80 o 
   1   4   7      881.44      875.11     66.65 o 
   2   4   7     2867.28     2551.45    143.60 o 
   3   4   7     6661.83     6323.84    217.55 o 
   4   4   7      183.95      130.17     48.24 o 
   5   4   7    17908.71    18280.19    515.98 o 
   6   4   7      649.27      536.94     81.72 o 
   7   4   7     8799.51     8342.41    222.41 o 
   8   4   7     2237.85     2270.68    119.01 o 
   9   4   7      139.73      143.56    133.88 o 
  10   4   7     4440.09     4231.28    250.20 o 
  11   4   7      915.64      558.10    247.55 o 
  -6   5   7      157.58      143.34    175.19 o 
  -5   5   7     6728.01     6907.34    526.65 o 
  -4   5   7      163.97      207.08    110.99 o 
  -3   5   7       87.15      156.60    146.66 o 
  -2   5   7     1293.88     1147.27    111.03 o 
  -1   5   7     4747.07     4530.29    244.14 o 
   0   5   7     3616.16     3462.93    171.60 o 
   1   5   7    10340.99    10505.35    327.18 o 
   2   5   7     2224.65     2280.93    183.15 o 
   3   5   7     3512.05     2806.61    205.49 o 
   4   5   7    23051.43    20500.13   1973.33 o 
   5   5   7      231.97      295.97     60.21 o 
   6   5   7    13038.29    13406.25    640.33 o 
   7   5   7     1541.07     1405.51    102.87 o 
   8   5   7       64.49       24.16     80.28 o 
   9   5   7     2249.63     2101.07    199.77 o 
  10   5   7     2598.00     2318.17    215.19 o 
  11   5   7      349.43      295.33    183.86 o 
  -6   6   7     3153.29     3655.20    358.88 o 
  -5   6   7      230.73       69.45    183.78 o 
  -4   6   7      519.33      496.38    148.65 o 
  -3   6   7      232.01      194.54    133.64 o 
  -2   6   7     6819.29     6979.60    222.36 o 
  -1   6   7       19.36      256.30    113.76 o 
   0   6   7    16722.13    15064.16    840.98 o 
   1   6   7      244.62      317.32    162.17 o 
   2   6   7      612.08      505.52    150.54 o 
   3   6   7    10042.52     8711.05    408.75 o 
   4   6   7       92.47        0.88    127.32 o 
   5   6   7    20873.59    20848.35   1717.85 o 
   6   6   7      232.04      336.11    100.42 o 
   7   6   7      762.72      680.94    101.01 o 
   8   6   7      635.60      567.43    115.75 o 
   9   6   7     4661.35     4696.98    255.31 o 
  10   6   7      912.01      963.37    183.71 o 
  11   6   7     4383.93     5005.19    473.47 o 
  -5   7   7      182.13       75.75    237.83 o 
  -4   7   7      876.14      727.29    202.77 o 
  -3   7   7      946.28     1001.48    161.95 o 
  -2   7   7       77.19      -11.26    147.99 o 
  -1   7   7     8421.89     9466.82    621.66 o 
   0   7   7      750.77      672.30    140.70 o 
   1   7   7     7252.24     6461.18    500.89 o 
   2   7   7     3712.45     3827.74    436.54 o 
   3   7   7      211.66      130.44    134.62 o 
   4   7   7     8182.93     7630.10    760.24 o 
   5   7   7     3450.47     2770.11    396.62 o 
   6   7   7      525.27      496.19    102.63 o 
   7   7   7        7.48       11.64     97.33 o 
   8   7   7     4149.82     3833.78    220.07 o 
   9   7   7        9.77      171.38    132.57 o 
  10   7   7     3499.14     3682.38    250.19 o 
  11   7   7        7.14      151.37    194.25 o 
  -4   8   7     1352.09     1781.12    310.46 o 
  -3   8   7        7.36       32.35    154.16 o 
  -2   8   7     5155.19     5233.07    291.26 o 
  -1   8   7       85.48     -121.15    121.15 o 
   0   8   7     3234.65     3085.05    185.04 o 
   1   8   7     1032.40     1290.96    177.13 o 
   2   8   7      324.78      276.67    173.32 o 
   3   8   7     5208.64     4544.60    309.86 o 
   4   8   7     2627.63     2247.01    242.58 o 
   5   8   7      334.58      428.23    123.04 o 
   6   8   7     1744.95     1833.48    531.88 o 
   7   8   7     4969.65     5352.75    421.15 o 
   8   8   7       26.36       74.28    132.06 o 
   9   8   7     7737.73     8433.56    361.84 o 
  10   8   7       16.40      198.01    202.02 o 
  11   8   7      696.00      634.95    204.37 o 
  -2   9   7       39.12     -160.79    219.82 o 
  -1   9   7     4839.83     4904.03    360.58 o 
   0   9   7       74.63      127.75    139.70 o 
   1   9   7       68.53      140.42    139.48 o 
   2   9   7      622.16      605.54    154.51 o 
   3   9   7     4709.05     5349.38    569.21 o 
   4   9   7      320.56      251.21    143.74 o 
   5   9   7     4279.65     4251.30    329.66 o 
   6   9   7     1292.93     1401.62    248.51 o 
   7   9   7       87.35      193.92    204.02 o 
   8   9   7     5647.52     6331.48    766.36 o 
   9   9   7       92.41      -72.33    172.16 o 
  10   9   7     1892.61     2216.25    223.70 o 
  -1  10   7      111.79       -8.61    255.21 o 
   0  10   7       24.72      -19.87    165.62 o 
   1  10   7      118.42      118.28    151.09 o 
   2  10   7     2238.39     2463.85    246.17 o 
   3  10   7       81.25      113.19    151.03 o 
   4  10   7     7404.49     8089.37    743.58 o 
   5  10   7     1297.22     1397.85    277.82 o 
   6  10   7      336.11      348.22    213.43 o 
   7  10   7     2841.45     3143.59    558.25 o 
   8  10   7      118.26      120.02    325.82 o 
   9  10   7     1759.60     1962.03    263.38 o 
   2  11   7       58.37      -70.55    183.57 o 
   3  11   7     2602.50     2882.15    248.68 o 
   4  11   7       21.30      313.26    327.84 o 
   5  11   7     1154.75     1102.23    436.42 o 
   6  11   7     1921.06     1702.81    405.85 o 
   7  11   7      507.66       73.23    317.34 o 
   8  11   7     1089.74     1216.99    415.14 o 
  -6 -10   8      539.74      518.51    225.69 o 
  -5 -10   8      381.54      544.40    220.40 o 
  -4 -10   8      235.82      176.93    221.45 o 
  -3 -10   8      834.98      869.88    303.61 o 
  -2 -10   8        0.24      122.43    223.65 o 
  -1 -10   8     3371.06     3459.64    307.49 o 
  -8  -9   8      812.40      699.69    177.74 o 
  -7  -9   8     1149.19      889.15    230.97 o 
  -6  -9   8     1520.17     1591.96    242.98 o 
  -5  -9   8     3847.04     3459.72    355.65 o 
  -4  -9   8      547.53      635.29    216.57 o 
  -3  -9   8      494.27      661.42    194.13 o 
  -2  -9   8     5791.96     5762.31    360.68 o 
  -1  -9   8      145.38        6.53    193.51 o 
   0  -9   8     5170.80     5439.21    291.74 o 
   1  -9   8       49.71      224.43    147.02 o 
  -8  -8   8     2567.84     2613.62    224.96 o 
  -7  -8   8      285.18      107.87    127.82 o 
  -6  -8   8     4016.75     4059.59    199.73 o 
  -5  -8   8      248.67      297.40    180.82 o 
  -4  -8   8     2180.36     1993.23    477.11 o 
  -3  -8   8     4474.77     3977.71    579.82 o 
  -2  -8   8        2.27      -18.07    140.22 o 
  -1  -8   8     4295.66     4150.24    337.44 o 
   0  -8   8      201.73      216.61    134.81 o 
   1  -8   8      924.33      844.70    161.25 o 
   2  -8   8      250.32      163.36    139.46 o 
   3  -8   8     1409.29     1415.98    213.13 o 
  -9  -7   8      660.98      896.77    347.94 o 
  -8  -7   8      524.38      535.08    211.54 o 
  -7  -7   8    13235.80    14139.28    468.69 o 
  -6  -7   8       96.95      120.47    109.88 o 
  -5  -7   8     4480.56     4666.89    208.33 o 
  -4  -7   8     4289.38     4181.01    167.76 o 
  -3  -7   8     1025.51      750.02    120.73 o 
  -2  -7   8    11255.25    10690.82    362.94 o 
  -1  -7   8     1271.95     1124.92    146.94 o 
   0  -7   8      198.13      171.17    117.01 o 
   1  -7   8        2.41      -51.97    118.97 o 
   2  -7   8     2958.44     2704.89    182.12 o 
   3  -7   8      808.89      775.45    154.19 o 
   4  -7   8     3844.87     3971.18    270.34 o 
  -9  -6   8      810.27      816.45    219.77 o 
  -8  -6   8     5938.83     6110.90    368.69 o 
  -7  -6   8      120.74      -22.67    131.64 o 
  -6  -6   8     6746.78     6761.75    230.09 o 
  -5  -6   8      374.74      113.93    115.12 o 
  -4  -6   8      869.51      821.94    106.07 o 
  -3  -6   8     5578.49     5222.62    150.60 o 
  -2  -6   8     5756.49     5550.19    155.30 o 
  -1  -6   8     2983.39     2829.01    148.16 o 
   0  -6   8     3319.15     2975.15    173.49 o 
   1  -6   8     3371.35     3314.51    166.35 o 
   2  -6   8        0.19       -8.11    106.41 o 
   3  -6   8    11134.88    11569.55    369.64 o 
   4  -6   8       91.49      -26.78    161.78 o 
   5  -6   8     1752.26     1813.28    292.08 o 
   6  -6   8      749.68      663.13    434.04 o 
 -10  -5   8      163.77      338.15    223.77 o 
  -9  -5   8     6979.43     7263.03    435.66 o 
  -8  -5   8      229.55      179.36    191.88 o 
  -7  -5   8    10920.93    11926.09    466.75 o 
  -6  -5   8        0.08       24.27    111.86 o 
  -5  -5   8      331.70      479.49    120.18 o 
  -4  -5   8     1984.42     1893.26    115.81 o 
  -3  -5   8     4891.44     4838.03    137.43 o 
  -2  -5   8     1532.80     1464.27     77.78 o 
  -1  -5   8     3347.09     3239.11    111.07 o 
   0  -5   8     7746.74     7549.77    227.94 o 
   1  -5   8     2830.87     2646.50    132.44 o 
   2  -5   8    17944.98    17961.63    532.94 o 
   3  -5   8       88.83       60.83    106.98 o 
   4  -5   8     5438.65     5514.69    225.52 o 
   5  -5   8      154.11      -99.33    186.11 o 
   6  -5   8       72.14       59.38    232.77 o 
   7  -5   8      305.69      153.47    392.18 o 
 -10  -4   8     1439.56     1224.63    195.98 o 
  -9  -4   8      273.22      175.18    204.30 o 
  -8  -4   8     2611.19     2837.57    255.60 o 
  -7  -4   8     2359.06     2174.81    229.23 o 
  -6  -4   8     1885.04     1717.75    178.73 o 
  -5  -4   8      200.88      189.91     70.70 o 
  -4  -4   8    17104.78    16310.18    446.39 o 
  -3  -4   8     2348.38     2303.74     90.86 o 
  -2  -4   8    34946.50    36642.60    718.81 o 
  -1  -4   8      725.80      729.97     70.57 o 
   0  -4   8     1857.80     1670.06     73.97 o 
   1  -4   8    14040.08    14345.11    350.06 o 
   2  -4   8      587.64      572.79     88.30 o 
   3  -4   8    12806.33    12895.97    360.82 o 
   4  -4   8      396.46      484.14    108.75 o 
   5  -4   8       65.22       84.35    197.73 o 
   6  -4   8      552.03      350.10    298.53 o 
   7  -4   8     2772.91     2735.37    453.23 o 
 -10  -3   8       57.85       88.17    178.80 o 
  -9  -3   8     2560.89     2656.45    183.36 o 
  -8  -3   8     1476.73     1568.27    179.67 o 
  -7  -3   8       36.47      -32.53    115.97 o 
  -6  -3   8     1224.26      998.89     79.07 o 
  -5  -3   8     4364.15     4374.81    116.45 o 
  -4  -3   8       18.41       -1.48     61.07 o 
  -3  -3   8    24330.80    24319.78    738.59 o 
  -2  -3   8     5175.65     4768.71    124.73 o 
  -1  -3   8    15401.72    15829.28    324.72 o 
   0  -3   8     6829.25     6632.92    181.48 o 
   1  -3   8      171.98      155.12     50.81 o 
   2  -3   8     1480.17     1672.73    102.24 o 
   3  -3   8     6006.39     5834.69    177.06 o 
   4  -3   8       60.46       -2.17     84.83 o 
   5  -3   8      598.97      647.41    129.36 o 
   6  -3   8     5706.77     5765.19    367.69 o 
   7  -3   8      384.75      154.07    163.98 o 
   8  -3   8     3872.96     3794.42    918.14 o 
 -10  -2   8     1127.97     1236.44    218.81 o 
  -9  -2   8     4204.69     4007.73    257.36 o 
  -8  -2   8     1966.40     1838.22    163.40 o 
  -7  -2   8     3690.00     3710.03    217.16 o 
  -6  -2   8     4267.07     4344.38    243.07 o 
  -5  -2   8      669.35      587.00     57.28 o 
  -4  -2   8    32245.09    32774.98   1360.33 o 
  -3  -2   8        8.14       45.19     44.77 o 
  -2  -2   8     6529.04     6542.84    203.11 o 
  -1  -2   8     5995.42     6135.37    122.52 o 
   0  -2   8     3502.02     4076.74     94.60 o 
   1  -2   8     6316.08     7025.70    142.48 o 
   2  -2   8     8477.11     9319.44    179.57 o 
   3  -2   8       44.30       94.24     47.47 o 
   4  -2   8     1681.09     1653.95    110.54 o 
   5  -2   8     6289.44     6336.51    199.48 o 
   6  -2   8      292.91      196.82    106.13 o 
   7  -2   8     8581.83     8815.51    592.45 o 
   8  -2   8        1.26      -29.50    171.81 o 
   9  -2   8      706.75      540.75    235.54 o 
  -9  -1   8       21.95      -25.60    196.48 o 
  -8  -1   8     4274.74     4182.03    201.92 o 
  -7  -1   8      791.58      807.39    127.54 o 
  -6  -1   8     2261.83     2294.42    113.72 o 
  -5  -1   8    14734.02    14136.11    642.39 o 
  -4  -1   8       14.47      -18.30     50.52 o 
  -3  -1   8    20239.32    21412.20    595.31 o 
  -2  -1   8      113.41      133.70     43.14 o 
  -1  -1   8       95.51       11.61     60.28 o 
   0  -1   8      266.91      188.53     37.35 o 
   1  -1   8    27509.42    29431.06    581.24 o 
   2  -1   8     1071.43     1509.70     83.66 o 
   3  -1   8    17235.74    18154.94    520.55 o 
   4  -1   8     1753.37     1832.15    137.34 o 
   5  -1   8      319.61      355.73     77.62 o 
   6  -1   8    12842.90    12531.75    311.13 o 
   7  -1   8      506.82      433.27    100.76 o 
   8  -1   8     2888.78     2842.61    311.57 o 
   9  -1   8       61.01      147.24    156.04 o 
  -9   0   8     4931.09     5506.43    274.84 o 
  -8   0   8      821.45      966.85    196.05 o 
  -7   0   8     1988.65     2185.41    146.76 o 
  -6   0   8    11319.81    11985.74    631.16 o 
  -5   0   8     1786.97     1681.35    106.34 o 
  -4   0   8     3741.31     3787.30    142.72 o 
  -3   0   8     4082.29     3939.87    147.64 o 
  -2   0   8     4295.45     4061.83    123.05 o 
  -1   0   8     1672.86     2164.49     92.23 o 
   0   0   8    14177.59    15562.48    449.66 o 
   1   0   8      122.75      120.58     47.08 o 
   2   0   8    30739.96    32585.50    785.90 o 
   3   0   8     5500.17     5366.43    181.26 o 
   4   0   8     4382.36     4360.77    151.58 o 
   5   0   8     8090.83     8547.03    233.62 o 
   6   0   8      613.96      641.00    114.65 o 
   7   0   8     4971.64     4648.32    211.02 o 
   8   0   8      553.63      439.23    146.94 o 
   9   0   8      343.57      410.66    224.72 o 
  10   0   8       32.67      144.99    327.26 o 
  -9   1   8        5.19       46.34    155.99 o 
  -8   1   8     2055.46     2220.39    264.72 o 
  -7   1   8      364.24      269.33    162.20 o 
  -6   1   8      592.76      355.54    125.00 o 
  -5   1   8     6696.65     6801.86    173.89 o 
  -4   1   8    15055.67    15557.96    433.60 o 
  -3   1   8        1.49       35.52     49.95 o 
  -2   1   8    16664.23    16730.93    452.63 o 
  -1   1   8    32745.51    35466.72   1347.70 o 
   0   1   8     2790.07     3478.31     79.14 o 
   1   1   8    29092.58    32219.00    931.65 o 
   2   1   8       20.54        9.89     46.58 o 
   3   1   8     5523.28     5723.40    158.82 o 
   4   1   8    16818.28    16701.96    634.84 o 
   5   1   8     3774.47     4107.21    135.55 o 
   6   1   8     6679.99     6930.96    184.54 o 
   7   1   8     6815.48     6890.67    262.09 o 
   8   1   8      419.40      351.67    132.19 o 
   9   1   8       78.01      -94.77    171.69 o 
  10   1   8     4643.08     4244.84    727.08 o 
  -8   2   8       68.19       83.91    154.61 o 
  -7   2   8      768.52      962.79    178.03 o 
  -6   2   8      223.07      313.56    129.71 o 
  -5   2   8    10126.26    10285.75    284.53 o 
  -4   2   8      318.86      316.55     58.72 o 
  -3   2   8     5826.31     6005.62    194.72 o 
  -2   2   8     4365.87     4120.80    122.16 o 
  -1   2   8     2609.61     2635.06    183.71 o 
   0   2   8    45507.65    47401.52   3183.48 o 
   1   2   8      662.34      779.28     48.62 o 
   2   2   8     6735.76     6723.25    137.75 o 
   3   2   8      295.39      543.40     78.28 o 
   4   2   8     3780.31     3420.50    118.80 o 
   5   2   8     3249.65     3247.33    122.15 o 
   6   2   8    12173.86    12739.45    290.58 o 
   7   2   8        5.78       54.37     74.85 o 
   8   2   8     3254.30     3183.61    171.42 o 
   9   2   8     5537.27     5287.92    256.86 o 
  10   2   8      290.91      333.32    209.41 o 
  11   2   8     3634.79     3435.25    550.43 o 
  -8   3   8      283.18      245.60    171.27 o 
  -7   3   8       39.41      193.13    168.54 o 
  -6   3   8     7428.81     6153.73    441.11 o 
  -5   3   8      725.70      577.70    107.91 o 
  -4   3   8    10539.61    10536.24    338.05 o 
  -3   3   8     4235.35     4125.67    211.95 o 
  -2   3   8       18.02       73.09     80.30 o 
  -1   3   8    22766.92    25172.03   1290.69 o 
   0   3   8     6555.78     7570.13    412.50 o 
   1   3   8    12969.83    14396.57    481.96 o 
   2   3   8     1258.87     1268.89     61.04 o 
   3   3   8     5920.91     5952.08    128.94 o 
   4   3   8     1767.20     1665.57    109.98 o 
   5   3   8    30826.66    32906.76    803.16 o 
   6   3   8      777.36      759.77     87.51 o 
   7   3   8     6991.89     6943.19    192.42 o 
   8   3   8     3931.15     4136.90    159.71 o 
   9   3   8      100.16      127.64    120.27 o 
  10   3   8     3758.05     3261.90    300.13 o 
  11   3   8      386.54      340.26    238.50 o 
  -7   4   8     2351.62     2858.14    216.70 o 
  -6   4   8       80.42      132.39    159.59 o 
  -5   4   8     7730.24     7659.88    471.32 o 
  -4   4   8      112.25      160.85    100.83 o 
  -3   4   8     1664.89     1627.34    199.99 o 
  -2   4   8     3532.93     3504.28    150.49 o 
  -1   4   8     2379.48     2430.65    182.78 o 
   0   4   8    10347.14    11506.59    465.57 o 
   1   4   8    11153.13    11255.00    251.63 o 
   2   4   8     2974.00     2941.82     89.75 o 
   3   4   8      220.04      146.31     87.24 o 
   4   4   8    21203.18    20886.19    469.11 o 
   5   4   8     3842.52     4044.30    147.26 o 
   6   4   8    17845.23    18383.57    592.51 o 
   7   4   8     2969.48     2845.16    126.83 o 
   8   4   8      220.07      152.47     82.03 o 
   9   4   8     4310.39     4280.52    197.89 o 
  10   4   8     2194.67     1937.95    200.70 o 
  11   4   8      634.88      396.26    244.47 o 
  -6   5   8     3269.01     3230.08    219.77 o 
  -5   5   8       34.49      105.94    161.98 o 
  -4   5   8      946.68      986.18    128.72 o 
  -3   5   8     1690.06     1543.76    150.56 o 
  -2   5   8     3455.81     3554.93    145.12 o 
  -1   5   8     2709.96     2359.47    195.38 o 
   0   5   8     7192.61     6295.99    285.38 o 
   1   5   8      943.45      848.02     68.39 o 
   2   5   8     2934.77     2751.51    196.85 o 
   3   5   8    21365.89    19618.36    710.09 o 
   4   5   8     4954.01     4375.90    247.09 o 
   5   5   8    10441.03     9681.35    343.79 o 
   6   5   8        2.66       18.98     76.39 o 
   7   5   8       68.95       51.89     81.30 o 
   8   5   8     1092.11     1069.80    103.60 o 
   9   5   8     1658.84     1382.55    185.59 o 
  10   5   8     1576.46     1327.24    205.14 o 
  11   5   8     1834.07     1619.78    228.17 o 
  -5   6   8     1068.18     1232.78    201.78 o 
  -4   6   8      263.77      300.77    145.72 o 
  -3   6   8     1599.87     1551.79    170.97 o 
  -2   6   8      179.09      134.79    103.13 o 
  -1   6   8    15252.80    15801.53    538.71 o 
   0   6   8      103.63      -52.99    145.74 o 
   1   6   8     6328.43     5749.77    475.82 o 
   2   6   8    11355.17    10998.44    752.08 o 
   3   6   8     1065.04     1089.42    184.24 o 
   4   6   8    15607.80    13738.89    956.00 o 
   5   6   8      241.09      261.21    148.74 o 
   6   6   8      719.15      786.32    122.65 o 
   7   6   8      284.39      349.06     92.26 o 
   8   6   8     4817.98     4934.27    173.27 o 
   9   6   8      368.29      287.45    124.26 o 
  10   6   8     3127.18     2992.03    233.12 o 
  11   6   8       10.27       90.61    180.68 o 
  -4   7   8      660.06      739.86    206.42 o 
  -3   7   8       30.13      207.49    147.89 o 
  -2   7   8     5302.38     4843.92    359.40 o 
  -1   7   8      576.95      485.25    133.38 o 
   0   7   8     7547.38     7845.63    375.23 o 
   1   7   8     4562.09     4339.97    282.57 o 
   2   7   8      530.18      173.01    148.38 o 
   3   7   8     4830.18     4289.01    272.72 o 
   4   7   8     4738.43     4321.41    618.45 o 
   5   7   8      361.47      286.12    149.94 o 
   6   7   8     1821.83     1648.96    151.32 o 
   7   7   8     1452.88     1493.59    136.63 o 
   8   7   8       14.75       50.37    125.28 o 
   9   7   8     5303.94     5280.27    229.52 o 
  10   7   8       16.34       63.39    171.04 o 
  11   7   8     1862.95     2029.26    246.90 o 
  -3   8   8     4373.79     4441.08    425.00 o 
  -2   8   8      276.50      273.89    203.42 o 
  -1   8   8     4127.73     4573.29    220.94 o 
   0   8   8      556.97      847.92    165.90 o 
   1   8   8       81.30      -46.10    192.70 o 
   2   8   8     2518.76     2127.59    252.88 o 
   3   8   8     3524.85     3201.65    265.51 o 
   4   8   8      502.54      461.03    185.68 o 
   5   8   8     1239.63      936.00    383.30 o 
   6   8   8     3170.11     2783.99    249.07 o 
   7   8   8       20.42        4.21    128.68 o 
   8   8   8     5968.40     6309.45    308.84 o 
   9   8   8        2.43      -73.67    135.98 o 
  10   8   8     1780.93     1948.37    227.46 o 
  11   8   8      438.07      372.06    203.55 o 
  -2   9   8     2809.98     2212.59    303.38 o 
  -1   9   8      387.80      435.56    199.33 o 
   0   9   8      263.03      293.98    159.46 o 
   1   9   8       17.42      -10.40    131.81 o 
   2   9   8     3826.99     4144.88    249.59 o 
   3   9   8      324.24      155.28    160.91 o 
   4   9   8     5997.12     6471.66    636.09 o 
   5   9   8       80.48      -23.93    186.16 o 
   6   9   8       92.04      186.69    170.98 o 
   7   9   8     5072.93     5299.17    647.86 o 
   8   9   8       97.91      386.92    295.89 o 
   9   9   8     4873.82     5461.13    313.65 o 
  10   9   8        6.93     -153.56    173.49 o 
   0  10   8       42.87      325.86    231.06 o 
   1  10   8     2143.28     2572.00    220.43 o 
   2  10   8       64.31       71.04    147.08 o 
   3  10   8     3916.15     4252.34    371.57 o 
   4  10   8      321.80      220.97    217.07 o 
   5  10   8     1224.57     1244.81    248.00 o 
   6  10   8     2460.05     2198.55    276.57 o 
   7  10   8       81.43       50.33    221.65 o 
   8  10   8     1601.36     1263.71    406.59 o 
   9  10   8      397.99      221.14    222.17 o 
   2  11   8     4279.82     4881.77    299.61 o 
   3  11   8       89.96      206.01    180.39 o 
   4  11   8     1695.51     1946.72    306.30 o 
   5  11   8     1405.33     1214.78    454.32 o 
   6  11   8      181.77      153.34    403.11 o 
   7  11   8     2467.27     2506.48    496.55 o 
   8  11   8     1167.08     1280.87    436.42 o 
  -4 -10   9      168.65      180.25    238.75 o 
  -3 -10   9       81.15      214.40    207.50 o 
  -7  -9   9     1498.00     1167.71    337.14 o 
  -6  -9   9     2134.53     2335.47    273.62 o 
  -5  -9   9       68.37      139.16    209.20 o 
  -4  -9   9     1716.28     1652.33    259.66 o 
  -3  -9   9     5315.55     5248.81    627.20 o 
  -2  -9   9       20.51      -20.27    190.86 o 
  -1  -9   9     4520.61     4318.52    330.13 o 
   0  -9   9      102.54        0.95    206.43 o 
   1  -9   9      457.34      340.52    244.56 o 
  -8  -8   9      465.79      432.91    178.41 o 
  -7  -8   9     7402.16     7290.41    289.86 o 
  -6  -8   9       43.08      159.11    193.43 o 
  -5  -8   9     2440.88     2295.85    710.62 o 
  -4  -8   9     2725.72     2702.33    256.24 o 
  -3  -8   9      169.26      195.69    192.71 o 
  -2  -8   9     6995.85     6873.94    384.72 o 
  -1  -8   9       14.89       94.59    176.07 o 
   0  -8   9      114.05      276.69    164.73 o 
   1  -8   9        8.40      -73.71    170.44 o 
   2  -8   9     2095.91     1966.87    190.60 o 
   3  -8   9      134.56      121.27    189.14 o 
  -9  -7   9       47.69       30.62    208.40 o 
  -8  -7   9     3950.35     4123.65    262.31 o 
  -7  -7   9       34.58      -22.82    121.77 o 
  -6  -7   9     5065.49     5147.60    216.26 o 
  -5  -7   9     2500.83     2321.90    180.42 o 
  -4  -7   9       77.07       87.28     99.18 o 
  -3  -7   9     7784.51     6824.55    941.94 o 
  -2  -7   9     5132.49     4630.95    224.16 o 
  -1  -7   9     1791.81     1680.30    167.59 o 
   0  -7   9      211.75      288.74    180.19 o 
   1  -7   9     1046.88      991.07    157.44 o 
   2  -7   9      209.31      184.29    143.00 o 
   3  -7   9     8331.24     8827.89    334.93 o 
   4  -7   9       92.39      143.67    178.42 o 
  -9  -6   9     4679.31     5358.31    473.09 o 
  -8  -6   9       30.27      144.30    204.51 o 
  -7  -6   9     7824.09     7824.30    321.58 o 
  -6  -6   9      288.74      226.63    104.59 o 
  -5  -6   9       69.82       49.79    100.85 o 
  -4  -6   9     2558.73     2192.55    133.52 o 
  -3  -6   9     2146.08     1956.83     98.84 o 
  -2  -6   9     1553.46     1517.58    124.31 o 
  -1  -6   9     8099.30     7765.23    247.89 o 
   0  -6   9     2188.54     2140.15    144.46 o 
   1  -6   9      614.16      697.57    170.42 o 
   2  -6   9     5928.95     5870.99    230.83 o 
   3  -6   9      646.14      623.67    140.40 o 
   4  -6   9     3585.59     3753.68    221.33 o 
   5  -6   9      177.83     -127.20    264.82 o 
  -9  -5   9       25.12      -93.50    189.23 o 
  -8  -5   9     5987.08     6031.68    353.24 o 
  -7  -5   9       44.67      130.40    149.69 o 
  -6  -5   9      877.54     1077.59    145.45 o 
  -5  -5   9      175.48      148.33    114.75 o 
  -4  -5   9     5426.13     5224.52    220.78 o 
  -3  -5   9      627.75      550.63     69.75 o 
  -2  -5   9     9638.93     9436.88    215.01 o 
  -1  -5   9      637.79      618.86     67.95 o 
   0  -5   9     1339.80     1070.16    110.07 o 
   1  -5   9    14812.08    14843.74    388.26 o 
   2  -5   9       27.64      -32.30     93.38 o 
   3  -5   9     7941.74     8102.25    241.80 o 
   4  -5   9        0.24      -19.19    132.51 o 
   5  -5   9      310.26      234.83    215.45 o 
   6  -5   9      437.65      671.42    381.81 o 
  -9  -4   9     5512.19     5749.61    364.51 o 
  -8  -4   9      744.53      622.56    208.71 o 
  -7  -4   9     1109.87     1196.18    208.10 o 
  -6  -4   9      666.17      545.68    114.63 o 
  -5  -4   9     7993.11     7711.82    311.27 o 
  -4  -4   9       78.11       83.34     80.71 o 
  -3  -4   9    22386.98    22163.45    637.59 o 
  -2  -4   9     1247.78     1172.04     74.73 o 
  -1  -4   9    10981.54    11577.99    244.78 o 
   0  -4   9     2649.08     2596.47    110.86 o 
   1  -4   9      830.24      838.00     98.29 o 
   2  -4   9    13364.14    13863.15    360.57 o 
   3  -4   9     1871.59     1948.48    130.22 o 
   4  -4   9     1025.10     1020.52    122.23 o 
   5  -4   9      294.75      206.62    193.17 o 
   6  -4   9     4420.55     4474.81    634.72 o 
   7  -4   9      288.11      150.39    374.72 o 
  -9  -3   9     2616.28     2712.05    229.01 o 
  -8  -3   9      369.72      227.28    148.94 o 
  -7  -3   9     2285.81     2663.27    201.44 o 
  -6  -3   9     3540.50     3750.96    236.29 o 
  -5  -3   9      210.86      182.43     68.59 o 
  -4  -3   9    20344.90    20760.68    633.80 o 
  -3  -3   9        2.18      -38.21     64.05 o 
  -2  -3   9    11409.91    10850.58    250.64 o 
  -1  -3   9     8375.88     8268.29    199.54 o 
   0  -3   9       93.36       66.89     73.28 o 
   1  -3   9    10893.41    11273.57    248.12 o 
   2  -3   9     6284.71     6557.68    204.98 o 
   3  -3   9       59.82      123.23     90.38 o 
   4  -3   9     2502.02     2619.36    158.30 o 
   5  -3   9     3451.45     3437.23    164.77 o 
   6  -3   9        2.32      135.95    152.84 o 
   7  -3   9     5239.09     5794.91    561.75 o 
   8  -3   9       40.62       99.92    231.55 o 
  -9  -2   9      179.61       84.25    161.54 o 
  -8  -2   9     4022.06     4217.72    202.94 o 
  -7  -2   9     3087.88     3504.69    216.81 o 
  -6  -2   9      857.71      892.18    106.17 o 
  -5  -2   9    15900.97    17324.92    370.06 o 
  -4  -2   9      866.34      921.63     92.42 o 
  -3  -2   9     9684.05     9682.83    257.73 o 
  -2  -2   9      158.70      147.65     59.69 o 
  -1  -2   9      820.87      880.76     68.21 o 
   0  -2   9     6578.35     6926.61    178.94 o 
   1  -2   9    14216.47    14742.68    290.60 o 
   2  -2   9     4836.18     4961.43    122.84 o 
   3  -2   9     5406.76     5519.98    184.09 o 
   4  -2   9    13752.24    14217.74    504.05 o 
   5  -2   9      131.17      115.18     94.44 o 
   6  -2   9    13911.19    14069.66    662.36 o 
   7  -2   9       47.25     -178.59    178.59 o 
   8  -2   9      990.05      933.29    199.38 o 
   9  -2   9      400.23      375.42    353.80 o 
  -9  -1   9     5714.06     6228.93    323.45 o 
  -8  -1   9       16.92      -51.39    179.11 o 
  -7  -1   9     1997.69     2036.38    152.07 o 
  -6  -1   9    10189.52    11428.65    311.36 o 
  -5  -1   9     2012.72     1709.43    308.19 o 
  -4  -1   9     9458.71    10410.31    485.86 o 
  -3  -1   9     1010.07     1051.04    122.03 o 
  -2  -1   9       16.31       36.10     45.65 o 
  -1  -1   9      309.32      241.31     74.84 o 
   0  -1   9    20375.31    21648.77    345.45 o 
   1  -1   9      587.40      785.13    106.68 o 
   2  -1   9    21390.38    23120.80    706.98 o 
   3  -1   9     3645.00     3737.91    166.69 o 
   4  -1   9      485.43      558.25    104.68 o 
   5  -1   9     9368.02     9990.05    335.94 o 
   6  -1   9      164.35      150.81    129.39 o 
   7  -1   9     6023.52     6036.96    275.86 o 
   8  -1   9       78.56      -69.60    205.17 o 
   9  -1   9      365.55      327.56    275.00 o 
  -9   0   9      462.86      598.84    191.63 o 
  -8   0   9     1747.76     2143.62    228.19 o 
  -7   0   9     1567.48     1908.40    185.37 o 
  -6   0   9      836.23      807.02    188.13 o 
  -5   0   9     9615.42     9609.30    323.84 o 
  -4   0   9     4922.12     4783.49    162.78 o 
  -3   0   9      708.43      632.72     52.68 o 
  -2   0   9      119.80      -21.38    142.61 o 
  -1   0   9    20358.11    21779.22   1033.76 o 
   0   0   9       39.02      170.65     49.24 o 
   1   0   9    31719.59    33994.38    576.82 o 
   2   0   9     7272.70     7262.07    150.02 o 
   3   0   9     5430.52     5484.02    176.73 o 
   4   0   9    15465.44    16304.63    410.48 o 
   5   0   9     6058.20     6218.88    314.21 o 
   6   0   9     1442.00     1260.10    123.15 o 
   7   0   9     1282.85     1298.48    147.23 o 
   8   0   9       84.03       19.17    146.93 o 
   9   0   9       96.97        1.46    217.71 o 
  10   0   9     1511.23     1613.29    403.41 o 
  -8   1   9      275.68      385.60    190.07 o 
  -7   1   9       46.27       -5.17    161.90 o 
  -6   1   9     2806.32     2850.69    258.02 o 
  -5   1   9     9433.42     8867.49    321.51 o 
  -4   1   9        6.37       29.23     57.43 o 
  -3   1   9     1737.87     1635.69    101.84 o 
  -2   1   9    11448.79    11391.47    430.46 o 
  -1   1   9      113.02      132.69     32.99 o 
   0   1   9    49668.00    55039.96   1382.23 o 
   1   1   9      301.36      259.17     47.99 o 
   2   1   9     7659.39     7901.78    157.39 o 
   3   1   9     4198.15     4385.12    169.71 o 
   4   1   9     1844.18     1816.84    102.16 o 
   5   1   9     8545.81     8970.25    219.24 o 
   6   1   9     9416.87     9185.07    236.83 o 
   7   1   9       35.91       -5.01    117.00 o 
   8   1   9     1418.26     1452.45    162.29 o 
   9   1   9     5763.12     5545.97    265.98 o 
  10   1   9      354.43      391.04    332.18 o 
  -8   2   9      138.95      211.46    170.88 o 
  -7   2   9       37.95       91.93    193.96 o 
  -6   2   9     3230.00     3206.55    208.50 o 
  -5   2   9      643.62      528.06    104.19 o 
  -4   2   9    10104.99     9847.78    281.19 o 
  -3   2   9     8411.87     7838.96    232.60 o 
  -2   2   9     4245.07     4176.41    110.12 o 
  -1   2   9    38750.12    41588.00   1534.91 o 
   0   2   9      934.84     1125.47     78.21 o 
   1   2   9     6968.37     7548.83    192.86 o 
   2   2   9       87.24       90.73     50.19 o 
   3   2   9     1329.72     1492.91     83.95 o 
   4   2   9      348.99      366.08     71.59 o 
   5   2   9    11959.77    12447.06    301.40 o 
   6   2   9       79.69       88.09     80.18 o 
   7   2   9     2241.35     2292.45    121.74 o 
   8   2   9     2434.15     2585.76    163.21 o 
   9   2   9       81.90      -48.32    138.75 o 
  10   2   9     6018.48     5355.29    353.72 o 
  -7   3   9     5089.66     5641.80    304.07 o 
  -6   3   9        1.48      -31.07    144.64 o 
  -5   3   9    10836.01    10977.08    563.19 o 
  -4   3   9      984.92     1056.78    117.06 o 
  -3   3   9      579.04      738.45    141.95 o 
  -2   3   9     7029.83     6624.28    227.53 o 
  -1   3   9      367.24      342.64    121.86 o 
   0   3   9     6602.51     6968.32    266.39 o 
   1   3   9     5261.68     5510.76    193.22 o 
   2   3   9     1965.46     2139.15     99.63 o 
   3   3   9       28.15       58.96     50.01 o 
   4   3   9    16555.19    16597.55    423.15 o 
   5   3   9      569.26      553.83     94.54 o 
   6   3   9    13112.61    13462.86    321.08 o 
   7   3   9     4316.01     4387.04    158.74 o 
   8   3   9      230.72      274.87     90.44 o 
   9   3   9     4877.78     4489.36    223.65 o 
  10   3   9      971.12      763.90    290.07 o 
  11   3   9      820.36      880.58    256.19 o 
  -7   4   9      116.86     -160.51    160.51 o 
  -6   4   9     5704.55     6698.31    552.09 o 
  -5   4   9      271.75      185.21    158.50 o 
  -4   4   9     4687.15     4752.14    194.76 o 
  -3   4   9     4345.14     4136.53    234.83 o 
  -2   4   9     4782.08     4214.53    348.59 o 
  -1   4   9     1018.70      983.29    154.40 o 
   0   4   9    15052.33    15698.43    496.45 o 
   1   4   9     2399.25     2348.45     71.48 o 
   2   4   9     1459.08     1374.84     64.41 o 
   3   4   9     8891.93     8790.29    382.71 o 
   4   4   9       69.92       97.19     76.77 o 
   5   4   9    19637.43    20131.09    509.83 o 
   6   4   9      213.95      193.96     80.55 o 
   7   4   9     1321.18     1459.38    113.16 o 
   8   4   9     4381.18     4134.15    159.43 o 
   9   4   9     1164.05      979.86    134.85 o 
  10   4   9     1572.93     1621.34    209.75 o 
  11   4   9     2075.37     1864.00    527.17 o 
  -6   5   9       10.53      -16.99    199.12 o 
  -5   5   9      680.88      883.41    194.15 o 
  -4   5   9       41.25      144.13    123.01 o 
  -3   5   9      930.02      804.46    159.62 o 
  -2   5   9     2223.56     2052.39    134.20 o 
  -1   5   9     6499.10     6591.99    305.56 o 
   0   5   9      511.10      412.85    147.86 o 
   1   5   9     4593.59     4099.85    118.35 o 
   2   5   9    10586.79     9439.56    341.65 o 
   3   5   9       11.98       26.22     91.14 o 
   4   5   9    18000.79    17467.45    524.03 o 
   5   5   9        5.03      -41.14     80.94 o 
   6   5   9     1738.47     1785.33    116.15 o 
   7   5   9     1433.27     1355.16    110.79 o 
   8   5   9     3186.70     3180.71    150.11 o 
   9   5   9      562.13      540.08    168.34 o 
  10   5   9     2764.55     2728.38    232.47 o 
  11   5   9       90.94      246.52    186.68 o 
  -5   6   9       29.24       57.91    208.55 o 
  -4   6   9     1854.00     1711.49    255.62 o 
  -3   6   9       19.38     -128.41    128.41 o 
  -2   6   9     9944.64     9817.84    366.65 o 
  -1   6   9      224.49       34.41    110.25 o 
   0   6   9     3915.72     3492.85    242.83 o 
   1   6   9     3737.41     3447.60    242.02 o 
   2   6   9        5.13       96.98    144.03 o 
   3   6   9    15005.99    14161.42    574.60 o 
   4   6   9      309.42      301.76    141.62 o 
   5   6   9     3420.13     3132.23    195.60 o 
   6   6   9       96.38       11.61     98.72 o 
   7   6   9     3178.97     2975.32    215.93 o 
   8   6   9      826.56      678.16    108.66 o 
   9   6   9     7873.00     8135.79    290.47 o 
  10   6   9       18.53      144.80    173.09 o 
  11   6   9      597.61      573.77    211.02 o 
  -4   7   9       86.62      137.17    207.68 o 
  -3   7   9     5062.66     5465.41    372.45 o 
  -2   7   9       80.04       99.87    183.25 o 
  -1   7   9     8582.12     9007.69    657.52 o 
   0   7   9     1446.20     1315.00    209.80 o 
   1   7   9      167.14      257.12    174.10 o 
   2   7   9     4384.79     3750.95    257.03 o 
   3   7   9     2689.60     2442.36    232.17 o 
   4   7   9     3076.48     2740.68    338.77 o 
   5   7   9     1220.02     1145.00    188.97 o 
   6   7   9     2736.49     2741.50    187.83 o 
   7   7   9       10.82      -74.55    107.50 o 
   8   7   9     6380.47     6349.41    259.92 o 
   9   7   9        2.95       64.26    139.85 o 
  10   7   9     2664.14     2626.58    232.58 o 
  11   7   9      592.58      546.12    203.26 o 
  -3   8   9       28.13      144.89    165.42 o 
  -2   8   9     2778.72     2315.30    233.86 o 
  -1   8   9       29.92      195.09    212.45 o 
   0   8   9      515.32      465.39    153.44 o 
   1   8   9     2330.65     2191.39    243.44 o 
   2   8   9     2608.50     2585.04    428.90 o 
   3   8   9      736.33      443.48    247.54 o 
   4   8   9     5786.47     5703.81    445.57 o 
   5   8   9     2558.82     2283.98    239.01 o 
   6   8   9      199.07      177.81    135.39 o 
   7   8   9     7882.17     8129.18    986.86 o 
   8   8   9      177.47      141.98    161.06 o 
   9   8   9     3272.43     3410.72    206.07 o 
  10   8   9      100.60      113.07    185.07 o 
  -2   9   9      344.94      282.22    465.09 o 
  -1   9   9      309.18      253.17    210.70 o 
   0   9   9        5.08       -7.52    140.77 o 
   1   9   9     3620.10     3893.24    343.60 o 
   2   9   9      298.42      328.47    213.44 o 
   3   9   9     4175.16     3956.39    376.73 o 
   4   9   9      258.09      186.80    210.34 o 
   5   9   9     1786.02     1660.54    241.30 o 
   6   9   9     5370.14     4792.48   1234.02 o 
   7   9   9      208.78       46.00    196.40 o 
   8   9   9     3603.52     3461.08    320.95 o 
   9   9   9      343.72      239.47    184.35 o 
  10   9   9       61.25      166.85    189.71 o 
   0  10   9      483.12      574.16    267.96 o 
   1  10   9        4.85       41.36    162.05 o 
   2  10   9     7371.15     7955.04    462.97 o 
   3  10   9       42.16      248.83    181.86 o 
   4  10   9     1809.04     1672.12    576.55 o 
   5  10   9     1153.03     1095.05    229.92 o 
   6  10   9       68.09      -16.02    225.96 o 
   7  10   9     1590.79     1570.84    268.62 o 
   8  10   9      505.60      447.41    386.31 o 
   9  10   9       74.45     -139.14    170.16 o 
   3  11   9     1676.84     1639.09    290.32 o 
   4  11   9      597.97      601.46    441.55 o 
   5  11   9        1.73       14.65    331.92 o 
   6  11   9      843.21      826.66    377.77 o 
   7  11   9     1788.26     1363.96    407.03 o 
  -6  -9  10        2.80      -31.31    213.50 o 
  -5  -9  10     1613.51     1659.93    246.32 o 
  -4  -9  10     2687.57     2655.85    280.38 o 
  -3  -9  10      192.61      446.91    240.13 o 
  -2  -9  10     6562.62     6655.33    519.27 o 
  -1  -9  10      127.75      137.22    220.29 o 
   0  -9  10      432.15      306.60    250.80 o 
  -7  -8  10        2.61       65.50    148.84 o 
  -6  -8  10     3529.86     3660.11    569.60 o 
  -5  -8  10     1701.95     1424.84    248.93 o 
  -4  -8  10      641.30      467.99    193.84 o 
  -3  -8  10     5108.97     4119.62    375.34 o 
  -2  -8  10      847.13      715.49    213.54 o 
  -1  -8  10     1956.48     1727.86    249.97 o 
   0  -8  10       15.22     -124.76    215.76 o 
   1  -8  10      574.28      376.78    214.91 o 
   2  -8  10       52.78        4.56    205.60 o 
  -8  -7  10        2.22       91.61    175.74 o 
  -7  -7  10     6676.20     7605.66    349.16 o 
  -6  -7  10      393.18      523.25    123.34 o 
  -5  -7  10       35.12       96.52    122.84 o 
  -4  -7  10     4261.74     3825.51    692.10 o 
  -3  -7  10     2980.09     2960.48    384.87 o 
  -2  -7  10     2007.32     1846.62    236.87 o 
  -1  -7  10      455.26      405.52    182.00 o 
   0  -7  10     1194.45     1038.37    159.54 o 
   1  -7  10        0.97       90.71    143.53 o 
   2  -7  10     4595.41     5042.09    265.37 o 
   3  -7  10       37.57      217.31    170.38 o 
   4  -7  10     2587.57     2906.10    311.63 o 
  -9  -6  10       81.99      272.39    236.13 o 
  -8  -6  10     3882.15     4232.65    314.45 o 
  -7  -6  10       91.98      132.80    146.25 o 
  -6  -6  10     2438.20     2413.95    164.36 o 
  -5  -6  10      974.52     1005.47    145.65 o 
  -4  -6  10     2618.07     2333.40    135.44 o 
  -3  -6  10     2158.73     2026.17    128.49 o 
  -2  -6  10    11526.42    10640.43    374.03 o 
  -1  -6  10      828.57      796.93    108.99 o 
   0  -6  10      434.39      392.21    117.01 o 
   1  -6  10    10936.02    11545.34    351.53 o 
   2  -6  10      124.54      127.41    141.29 o 
   3  -6  10     5092.60     5145.71    258.48 o 
   4  -6  10        5.24     -141.15    148.30 o 
   5  -6  10       47.79      204.80    220.24 o 
  -9  -5  10     4872.44     4968.19    364.70 o 
  -8  -5  10      187.21      102.30    208.36 o 
  -7  -5  10       49.82     -108.46    161.14 o 
  -6  -5  10       23.37      182.88    112.87 o 
  -5  -5  10     2656.61     2745.84    290.96 o 
  -4  -5  10     1445.56     1364.47    117.30 o 
  -3  -5  10     4128.43     3940.58    158.54 o 
  -2  -5  10     1897.52     1841.06     94.39 o 
  -1  -5  10     4439.19     4281.86    164.10 o 
   0  -5  10    11324.01    11270.73    309.87 o 
   1  -5  10       46.83       24.95     99.99 o 
   2  -5  10     7313.37     7633.80    255.14 o 
   3  -5  10      195.16      127.81    116.73 o 
   4  -5  10      135.69      142.12    125.55 o 
   5  -5  10       30.16      215.91    208.50 o 
   6  -5  10     1483.43      976.21    371.23 o 
  -9  -4  10     1784.04     2032.07    278.49 o 
  -8  -4  10     2501.13     2404.33    283.74 o 
  -7  -4  10      532.65      788.14    281.34 o 
  -6  -4  10     2109.19     2543.52    247.31 o 
  -5  -4  10      263.90       99.01     85.42 o 
  -4  -4  10    22169.43    21921.67    923.75 o 
  -3  -4  10        8.53       16.59     83.12 o 
  -2  -4  10     5720.22     5712.88    140.82 o 
  -1  -4  10     7905.71     7669.88    182.23 o 
   0  -4  10      267.74      217.90     59.20 o 
   1  -4  10    13403.77    13785.27    347.56 o 
   2  -4  10     1706.39     1615.47    131.65 o 
   3  -4  10      124.71      181.77    108.23 o 
   4  -4  10        7.85       71.82    132.83 o 
   5  -4  10     2345.49     2525.71    207.34 o 
   6  -4  10       82.56     -156.63    250.07 o 
   7  -4  10     4110.73     2704.43    442.76 o 
  -9  -3  10      107.75      224.83    173.52 o 
  -8  -3  10     1595.69     1525.97    193.25 o 
  -7  -3  10     1415.54     1423.57    166.13 o 
  -6  -3  10      213.17      160.59    122.80 o 
  -5  -3  10    13317.57    13395.46    468.79 o 
  -4  -3  10      205.46      279.14     71.60 o 
  -3  -3  10    22010.72    21203.95    634.79 o 
  -2  -3  10     1056.46      956.80     75.38 o 
  -1  -3  10      666.61      652.46     73.19 o 
   0  -3  10     1343.74     1441.57     96.54 o 
   1  -3  10     5821.93     6061.48    187.90 o 
   2  -3  10      698.78      726.78    101.62 o 
   3  -3  10     3790.88     4149.87    204.21 o 
   4  -3  10     2423.83     2469.21    232.31 o 
   5  -3  10       37.69     -112.49    112.49 o 
   6  -3  10     7200.80     7934.77    359.43 o 
   7  -3  10      131.77       99.96    214.05 o 
   8  -3  10     1947.52     2121.97    423.75 o 
  -9  -2  10     4059.93     4004.34    263.15 o 
  -8  -2  10      392.60      427.98    161.31 o 
  -7  -2  10     1147.43     1360.13    178.45 o 
  -6  -2  10    15590.76    16990.18    425.37 o 
  -5  -2  10       66.40       27.84     95.50 o 
  -4  -2  10    10529.13    11089.46    375.51 o 
  -3  -2  10      255.87      212.87     75.72 o 
  -2  -2  10      247.69      321.55     70.88 o 
  -1  -2  10     4143.55     4476.07    147.56 o 
   0  -2  10    13563.00    14354.92    315.19 o 
   1  -2  10     1019.90     1011.41     64.04 o 
   2  -2  10    10025.42    10228.45    256.80 o 
   3  -2  10     6969.60     7481.56    263.01 o 
   4  -2  10     1023.14     1086.65    113.18 o 
   5  -2  10     9034.73     9786.67    294.27 o 
   6  -2  10       26.68       71.25    143.05 o 
   7  -2  10     4317.76     4370.58    394.70 o 
   8  -2  10        9.65     -160.78    217.86 o 
  -9  -1  10       26.03      -89.94    172.05 o 
  -8  -1  10     3203.58     3417.93    249.43 o 
  -7  -1  10     1895.64     1810.37    186.86 o 
  -6  -1  10        8.93      -37.36     88.89 o 
  -5  -1  10    12065.70    12462.40    657.50 o 
  -4  -1  10     1487.17     1429.04    142.96 o 
  -3  -1  10      227.24      285.38    104.86 o 
  -2  -1  10     5985.17     6104.35    195.98 o 
  -1  -1  10    24025.99    24138.29    556.61 o 
   0  -1  10     1945.61     2185.37     73.99 o 
   1  -1  10    30601.00    33458.86    672.80 o 
   2  -1  10      112.19      118.45     95.84 o 
   3  -1  10     3309.48     3211.64    158.82 o 
   4  -1  10    14902.34    15162.34    562.93 o 
   5  -1  10     1118.06     1047.23    139.70 o 
   6  -1  10     7813.28     8461.51    309.82 o 
   7  -1  10      546.34      589.11    166.02 o 
   8  -1  10       21.18       90.07    175.55 o 
   9  -1  10      275.96      270.95    286.87 o 
  -8   0  10     1779.33     2030.12    220.64 o 
  -7   0  10      308.48      350.30    148.92 o 
  -6   0  10     2765.42     2636.18    237.49 o 
  -5   0  10     7173.12     6996.10    424.62 o 
  -4   0  10       14.97       31.73     68.12 o 
  -3   0  10      326.94      456.07    106.38 o 
  -2   0  10     2714.29     2800.65    252.95 o 
  -1   0  10     1412.52     1322.85     84.92 o 
   0   0  10    33595.78    35519.48    760.99 o 
   1   0  10     1074.09     1129.28     74.82 o 
   2   0  10    11578.33    12142.15    225.10 o 
   3   0  10     3194.53     3039.62    132.65 o 
   4   0  10     1238.99     1195.75    106.52 o 
   5   0  10     7577.50     7841.32    283.27 o 
   6   0  10     3357.63     3188.37    226.94 o 
   7   0  10       37.99       23.87    167.53 o 
   8   0  10      863.75      716.90    212.09 o 
   9   0  10     3116.20     3671.29    322.84 o 
  -8   1  10        1.26      147.13    186.00 o 
  -7   1  10     1028.14     1232.37    188.55 o 
  -6   1  10     6300.73     6377.67    347.53 o 
  -5   1  10      431.06      454.98    106.87 o 
  -4   1  10    13314.04    13367.05    700.09 o 
  -3   1  10     8842.98     8081.16    514.61 o 
  -2   1  10      185.45      145.37     56.47 o 
  -1   1  10    22533.45    24316.07    911.49 o 
   0   1  10     9368.09    10385.05    229.15 o 
   1   1  10    13822.83    15029.38    355.76 o 
   2   1  10     4269.50     4419.11    115.46 o 
   3   1  10      447.49      456.21     64.22 o 
   4   1  10     6484.17     6426.31    175.25 o 
   5   1  10    11730.83    12177.09    405.38 o 
   6   1  10      151.85       24.40    101.26 o 
   7   1  10      977.03      885.52    129.38 o 
   8   1  10     5038.86     5385.37    253.51 o 
   9   1  10       13.45      -27.41    145.40 o 
  10   1  10     4395.93     4786.95    509.35 o 
  -8   2  10       30.95      -45.89    169.31 o 
  -7   2  10     3189.69     3422.33    257.40 o 
  -6   2  10        4.10      -20.57    175.80 o 
  -5   2  10     5825.33     5536.19    446.57 o 
  -4   2  10     1179.75     1221.16    125.45 o 
  -3   2  10     4019.15     3452.13    123.78 o 
  -2   2  10    11095.09    11662.50    360.63 o 
  -1   2  10      220.30      152.94     55.44 o 
   0   2  10    16200.91    17179.83    576.87 o 
   1   2  10     1743.20     1863.57     82.71 o 
   2   2  10     1002.07      948.67     65.72 o 
   3   2  10      576.63      479.93     64.56 o 
   4   2  10    16508.72    16980.78    815.52 o 
   5   2  10     1561.24     1478.70    102.44 o 
   6   2  10     9679.41    10125.68    283.39 o 
   7   2  10     3814.64     4115.90    155.86 o 
   8   2  10      176.76      277.06    114.18 o 
   9   2  10     5362.53     5232.44    258.64 o 
  10   2  10      885.20      678.75    174.00 o 
  -7   3  10      179.61       46.86    172.02 o 
  -6   3  10     6776.72     7048.72    404.24 o 
  -5   3  10      505.71      490.03    135.25 o 
  -4   3  10     1402.86     1172.77    123.81 o 
  -3   3  10     7899.93     7565.25    259.38 o 
  -2   3  10     2086.61     1924.92    128.00 o 
  -1   3  10     4828.85     4424.03    180.97 o 
   0   3  10      910.61      871.30     87.26 o 
   1   3  10      162.07      265.66     86.28 o 
   2   3  10      903.11      943.29     61.70 o 
   3   3  10    23792.47    25281.01    620.68 o 
   4   3  10     1370.22     1256.03     87.08 o 
   5   3  10    15213.90    15969.03    479.09 o 
   6   3  10     2318.41     2354.61    140.07 o 
   7   3  10      176.80      182.74     88.99 o 
   8   3  10     3473.15     3262.14    150.82 o 
   9   3  10      297.86      279.85    119.89 o 
  10   3  10     1377.75     1398.59    247.31 o 
  -6   4  10       57.24     -130.89    201.57 o 
  -5   4  10     1938.49     1920.22    379.11 o 
  -4   4  10      555.98      545.54    122.06 o 
  -3   4  10      663.30      537.86    144.78 o 
  -2   4  10     5251.68     4618.88    335.22 o 
  -1   4  10    10980.35    10891.92    434.98 o 
   0   4  10      132.71       26.58    112.40 o 
   1   4  10     6344.71     6198.34    261.84 o 
   2   4  10    12013.31    12288.37    597.26 o 
   3   4  10      471.57      469.01     80.39 o 
   4   4  10    27383.43    27810.74    678.34 o 
   5   4  10      472.20      509.72     97.54 o 
   6   4  10     2323.01     2261.09    136.97 o 
   7   4  10     4127.46     3966.17    157.97 o 
   8   4  10     2875.28     2677.81    143.27 o 
   9   4  10      413.06      318.52    121.48 o 
  10   4  10     1799.94     1638.63    206.84 o 
  11   4  10       10.55       -9.18    235.70 o 
  -6   5  10      724.84      922.41    354.81 o 
  -5   5  10       41.28       12.88    221.57 o 
  -4   5  10     1270.24     1220.63    191.41 o 
  -3   5  10      703.95      581.30    140.17 o 
  -2   5  10     6157.81     5470.62    410.60 o 
  -1   5  10       54.97      172.67    152.97 o 
   0   5  10     4709.64     4251.02    248.82 o 
   1   5  10    10862.48    10282.23    325.35 o 
   2   5  10     2826.98     2786.24    203.42 o 
   3   5  10    11359.56    11285.18    381.87 o 
   4   5  10      419.15      398.43     84.21 o 
   5   5  10      763.37      562.70     96.24 o 
   6   5  10        7.22      106.48     95.44 o 
   7   5  10      978.66      903.33    110.06 o 
   8   5  10     1165.04     1012.50    117.58 o 
   9   5  10     4069.40     3841.30    247.15 o 
  10   5  10        0.98       68.76    167.09 o 
  11   5  10      888.97      990.89    200.33 o 
  -5   6  10      179.24      101.33    234.00 o 
  -4   6  10        2.87      117.54    212.41 o 
  -3   6  10     7511.82     6623.98    665.94 o 
  -2   6  10      260.91       78.81    131.76 o 
  -1   6  10     7267.05     6805.74    358.96 o 
   0   6  10     2591.06     2575.47    227.84 o 
   1   6  10       12.49      -27.06    128.99 o 
   2   6  10    11732.74    11157.61    358.23 o 
   3   6  10     1440.11     1096.12    117.47 o 
   4   6  10     2120.76     1826.40    169.18 o 
   5   6  10      327.39      284.95     87.94 o 
   6   6  10     4817.45     4670.66    240.36 o 
   7   6  10      363.64      339.11    110.22 o 
   8   6  10     6325.95     6371.50    262.17 o 
   9   6  10       82.67       77.84    133.63 o 
  10   6  10     1407.03     1605.94    208.88 o 
  11   6  10      986.46      741.24    209.30 o 
  -4   7  10     2496.26     2492.64    293.81 o 
  -3   7  10      146.11       76.17    159.23 o 
  -2   7  10     6062.99     5746.73    355.88 o 
  -1   7  10      589.98      579.68    199.22 o 
   0   7  10     1439.48     1446.48    228.87 o 
   1   7  10     1609.84     1388.36    229.49 o 
   2   7  10     3211.39     3073.65    454.20 o 
   3   7  10     1661.74     1504.38    256.25 o 
   4   7  10     7328.80     7133.74    349.30 o 
   5   7  10      169.66      232.14    176.28 o 
   6   7  10       19.45      -96.86    118.56 o 
   7   7  10     4813.36     4718.91    404.62 o 
   8   7  10      115.29      137.73    149.44 o 
   9   7  10     5588.53     5794.36    247.23 o 
  10   7  10      245.04      278.51    186.20 o 
  -3   8  10     4171.42     4934.60    389.18 o 
  -2   8  10        1.55       22.50    235.50 o 
  -1   8  10      309.03      386.92    234.68 o 
   0   8  10      706.25      547.97    165.96 o 
   1   8  10     1935.60     1770.17    571.38 o 
   2   8  10      906.03      779.97    221.49 o 
   3   8  10     3324.69     3490.74    525.02 o 
   4   8  10      511.90      481.59    205.17 o 
   5   8  10     1422.77     1276.57    212.43 o 
   6   8  10     6018.69     6337.56    515.54 o 
   7   8  10       61.71       89.63    125.92 o 
   8   8  10     3809.85     3742.01    390.35 o 
   9   8  10       12.31       74.47    163.45 o 
  10   8  10      277.09      268.89    185.35 o 
  -1   9  10      220.10      351.98    212.15 o 
   0   9  10     1390.32     1462.37    281.23 o 
   1   9  10       11.50      187.41    175.38 o 
   2   9  10     6721.13     6141.88    406.12 o 
   3   9  10      126.01        7.08    218.54 o 
   4   9  10     1408.04     1699.64    257.46 o 
   5   9  10     2216.73     2222.95    474.14 o 
   6   9  10       55.75       75.49    163.49 o 
   7   9  10     7748.42     6151.65    613.22 o 
   8   9  10      330.46      284.40    183.00 o 
   9   9  10      210.18      655.40    213.15 o 
   1  10  10     2666.12     2808.92    256.05 o 
   2  10  10       29.02       10.67    158.07 o 
   3  10  10     2351.83     2558.12    243.89 o 
   4  10  10      893.37      613.64    267.49 o 
   5  10  10       90.51      171.20    236.44 o 
   6  10  10     1123.61     1172.57    415.29 o 
   7  10  10      807.29      666.51    404.41 o 
   8  10  10      630.92      933.50    265.13 o 
   3  11  10      100.54      299.33    263.14 o 
   4  11  10       18.44      -39.95    324.31 o 
   5  11  10     1075.40      848.11    450.56 o 
   6  11  10     1465.56     1610.95    481.13 o 
  -5  -9  11     1920.11     1633.33    271.92 o 
  -4  -9  11       55.60       65.57    220.74 o 
  -3  -9  11     3555.25     3195.88    411.92 o 
  -2  -9  11      757.23      329.52    247.75 o 
  -1  -9  11     1391.48     1531.86    271.57 o 
  -7  -8  11     3448.93     3604.11    462.66 o 
  -6  -8  11      713.74      909.99    228.21 o 
  -5  -8  11      207.52      318.45    238.55 o 
  -4  -8  11     4268.17     3906.00    320.51 o 
  -3  -8  11       60.22       18.79    183.32 o 
  -2  -8  11     1507.97     1382.89    245.46 o 
  -1  -8  11      295.66      191.29    202.59 o 
   0  -8  11      709.70      704.84    224.12 o 
   1  -8  11       41.85       36.04    230.73 o 
  -7  -7  11      275.03      371.08    201.83 o 
  -6  -7  11     2003.05     2125.51    163.24 o 
  -5  -7  11     2742.72     2371.28    193.29 o 
  -4  -7  11     2490.16     2020.52    472.92 o 
  -3  -7  11     1704.62     1554.51    225.43 o 
  -2  -7  11     1470.03     1211.19    229.12 o 
  -1  -7  11      379.96      232.56    171.67 o 
   0  -7  11        9.70      153.19    209.56 o 
   1  -7  11     6511.14     6622.08    394.89 o 
   2  -7  11        7.97      -11.63    224.41 o 
   3  -7  11     4818.92     5263.80    370.91 o 
  -8  -6  11       51.01      -52.68    207.56 o 
  -7  -6  11      740.54      765.42    171.99 o 
  -6  -6  11      436.18      496.33    127.99 o 
  -5  -6  11     1652.57     1341.31    156.72 o 
  -4  -6  11     1891.23     1451.60    148.26 o 
  -3  -6  11     8565.76     8141.98    290.91 o 
  -2  -6  11      470.12      473.60    135.78 o 
  -1  -6  11     4549.03     4563.05    239.76 o 
   0  -6  11     3825.16     3645.77    220.99 o 
   1  -6  11      171.11      114.37    114.93 o 
   2  -6  11     5530.43     5474.90    261.87 o 
   3  -6  11        0.83       48.13    177.71 o 
   4  -6  11     1305.46     1171.61    186.48 o 
  -8  -5  11     1172.03     1449.54    245.49 o 
  -7  -5  11      152.39      204.29    184.37 o 
  -6  -5  11     2115.58     2200.89    196.88 o 
  -5  -5  11      113.10       90.26    109.95 o 
  -4  -5  11    11363.17    11279.77    471.94 o 
  -3  -5  11        1.31      -47.42     83.53 o 
  -2  -5  11     4105.93     3981.15    164.12 o 
  -1  -5  11    10062.88    10089.70    345.86 o 
   0  -5  11       56.11      -21.32     93.72 o 
   1  -5  11     9332.54     9413.90    279.95 o 
   2  -5  11      901.25      836.77    124.07 o 
   3  -5  11      112.17       89.92    120.70 o 
   4  -5  11       10.76      -70.26    180.98 o 
   5  -5  11      998.71     1243.50    230.86 o 
  -9  -4  11      839.13     1032.23    255.97 o 
  -8  -4  11     1385.56     1713.47    322.40 o 
  -7  -4  11     1303.27     1326.38    268.22 o 
  -6  -4  11      138.79      160.30    184.43 o 
  -5  -4  11    16370.71    17608.58   1157.70 o 
  -4  -4  11       57.42      -13.81     86.73 o 
  -3  -4  11     7308.14     7518.23    219.90 o 
  -2  -4  11      950.54      911.98    103.30 o 
  -1  -4  11      102.43      114.23     63.52 o 
   0  -4  11     8458.73     8465.71    210.11 o 
   1  -4  11     4352.49     4437.68    176.22 o 
   2  -4  11     4237.57     4319.09    182.64 o 
   3  -4  11      288.82      341.44    118.44 o 
   4  -4  11     4097.41     3988.32    238.79 o 
   5  -4  11      332.04      316.60    169.19 o 
   6  -4  11     7546.77     8279.15    577.59 o 
  -9  -3  11     2507.82     2696.53    235.74 o 
  -8  -3  11       43.94       35.37    139.41 o 
  -7  -3  11      873.87      953.26    158.26 o 
  -6  -3  11     8925.81    10308.04    359.99 o 
  -5  -3  11       28.75       52.22     89.11 o 
  -4  -3  11    14864.54    15668.03    527.38 o 
  -3  -3  11      189.06      189.03     68.26 o 
  -2  -3  11      365.58      386.47     59.26 o 
  -1  -3  11     5574.28     5757.85    223.20 o 
   0  -3  11     6693.32     6971.50    244.92 o 
   1  -3  11      262.15      274.18     86.08 o 
   2  -3  11     5643.45     5970.88    199.82 o 
   3  -3  11     2211.36     2299.39    166.30 o 
   4  -3  11      182.25       52.06    131.53 o 
   5  -3  11     6901.28     7185.41    304.18 o 
   6  -3  11      190.41      -21.49    185.61 o 
   7  -3  11     4113.45     4810.14    346.26 o 
  -8  -2  11     1468.21     1604.16    206.48 o 
  -7  -2  11     2901.17     3464.88    311.02 o 
  -6  -2  11      205.46      244.95    132.90 o 
  -5  -2  11     9517.46     9565.42    824.09 o 
  -4  -2  11      711.94      564.67    112.97 o 
  -3  -2  11      461.87      522.82     86.73 o 
  -2  -2  11     1532.88     1476.67     95.17 o 
  -1  -2  11     9215.89     9812.70    308.32 o 
   0  -2  11     9431.44     9876.50    175.31 o 
   1  -2  11    11614.75    12687.79    296.69 o 
   2  -2  11     2555.80     2512.86    144.08 o 
   3  -2  11     4061.95     3885.33    185.45 o 
   4  -2  11    16189.14    17710.63    485.80 o 
   5  -2  11       26.57       31.98    113.11 o 
   6  -2  11     2869.12     3124.45    222.18 o 
   7  -2  11       13.26       49.52    155.70 o 
   8  -2  11       72.41      317.43    326.25 o 
  -8  -1  11     2441.71     3025.54    242.84 o 
  -7  -1  11       46.07      104.12    140.45 o 
  -6  -1  11     6711.91     7874.62    519.31 o 
  -5  -1  11     3238.42     2773.73    191.24 o 
  -4  -1  11      812.60      633.81    132.78 o 
  -3  -1  11      519.89      404.34    103.98 o 
  -2  -1  11     5182.35     5049.21    163.81 o 
  -1  -1  11       53.05       95.99    102.65 o 
   0  -1  11    35165.21    38841.31    835.41 o 
   1  -1  11      680.44      665.56     66.83 o 
   2  -1  11     2911.15     3102.04    196.05 o 
   3  -1  11     5782.42     6003.09    238.00 o 
   4  -1  11       12.55        9.20    106.22 o 
   5  -1  11    10667.82    11252.92    682.52 o 
   6  -1  11     1863.07     1726.30    176.25 o 
   7  -1  11      185.14      297.65    156.52 o 
   8  -1  11      123.90      153.55    168.82 o 
   9  -1  11     2783.68     2731.47    404.41 o 
  -8   0  11       23.25      149.93    176.69 o 
  -7   0  11      717.97      723.35    179.90 o 
  -6   0  11     2474.87     2562.25    250.42 o 
  -5   0  11     1288.29     1235.26    229.15 o 
  -4   0  11     4012.25     3498.23    384.34 o 
  -3   0  11     4382.91     4366.01    211.67 o 
  -2   0  11      369.80      373.47    129.04 o 
  -1   0  11    24391.60    24812.96    578.47 o 
   0   0  11     2412.60     2344.93     97.32 o 
   1   0  11    12429.23    13265.70    306.49 o 
   2   0  11     7010.02     6994.96    225.12 o 
   3   0  11      849.05      832.80     83.05 o 
   4   0  11     1692.68     1918.27    127.95 o 
   5   0  11     5124.50     5321.21    223.21 o 
   6   0  11      161.41      275.08    160.30 o 
   7   0  11      400.47      444.82    189.90 o 
   8   0  11     1315.80     1232.25    217.91 o 
   9   0  11       69.46      113.87    167.66 o 
  -8   1  11      825.28      882.01    198.51 o 
  -7   1  11     3690.47     3911.56    397.79 o 
  -6   1  11      126.74       59.46    170.35 o 
  -5   1  11     6437.40     5787.38    582.29 o 
  -4   1  11     2718.94     2706.50    186.73 o 
  -3   1  11     1043.54     1038.35     96.77 o 
  -2   1  11    16672.81    16194.05    705.89 o 
  -1   1  11       10.38       27.93     35.67 o 
   0   1  11    17602.66    18869.05    378.37 o 
   1   1  11       25.85       85.40     67.94 o 
   2   1  11     1329.17     1411.84     81.66 o 
   3   1  11      670.70      705.42     76.12 o 
   4   1  11    10207.45    10488.57    340.38 o 
   5   1  11      785.01      728.37     93.77 o 
   6   1  11     7184.39     7148.27    273.51 o 
   7   1  11     3247.70     3184.54    251.42 o 
   8   1  11       11.08       16.74    181.32 o 
   9   1  11     4575.19     4571.43    318.68 o 
  10   1  11      229.35      303.23    338.05 o 
  -7   2  11      562.32      600.58    184.86 o 
  -6   2  11     3410.97     3717.79    459.85 o 
  -5   2  11     1029.64     1006.88    138.48 o 
  -4   2  11     5441.71     5696.38    391.44 o 
  -3   2  11    12986.01    12169.70    673.48 o 
  -2   2  11     1494.07     1252.35     81.28 o 
  -1   2  11     9319.38     9251.66    530.15 o 
   0   2  11     3160.00     3222.64    125.17 o 
   1   2  11      227.13      254.76     67.83 o 
   2   2  11       42.50        6.69     60.10 o 
   3   2  11     8750.00     9246.25    264.05 o 
   4   2  11       21.19      -19.74     71.76 o 
   5   2  11    10686.87    11159.22    329.82 o 
   6   2  11      175.67      195.51     99.26 o 
   7   2  11     1141.62     1237.14    127.32 o 
   8   2  11     5984.15     5810.27    257.70 o 
   9   2  11      116.06      126.21    149.06 o 
  10   2  11     2594.05     2449.82    235.63 o 
  -7   3  11     5058.65     5600.68    314.38 o 
  -6   3  11       38.57      -84.37    219.49 o 
  -5   3  11     1077.35     1392.14    225.85 o 
  -4   3  11     2312.82     2119.30    205.01 o 
  -3   3  11       73.63       99.60    134.79 o 
  -2   3  11     5590.69     5662.34    196.69 o 
  -1   3  11     4657.52     4603.86    230.92 o 
   0   3  11       30.24       11.01     69.17 o 
   1   3  11     1949.94     1779.45    102.04 o 
   2   3  11    12393.08    12959.26    393.83 o 
   3   3  11     1363.35     1432.96     83.95 o 
   4   3  11    16298.85    17081.36    459.36 o 
   5   3  11     1612.94     1537.78    122.73 o 
   6   3  11     1529.93     1590.03    128.92 o 
   7   3  11     4428.55     4643.33    191.40 o 
   8   3  11     1413.69     1273.63    121.40 o 
   9   3  11     2288.03     2380.23    175.42 o 
  10   3  11      474.22      455.70    220.75 o 
  -6   4  11     3720.85     4285.37    324.61 o 
  -5   4  11      458.25      688.53    302.02 o 
  -4   4  11      584.65      607.01    132.37 o 
  -3   4  11      398.56      112.25    141.42 o 
  -2   4  11    11142.81    10690.81    775.22 o 
  -1   4  11        7.38     -121.37    132.99 o 
   0   4  11     3698.64     3715.17    223.37 o 
   1   4  11     6406.07     6295.66    198.28 o 
   2   4  11      152.38       82.43     49.27 o 
   3   4  11    16924.86    17546.72    607.63 o 
   4   4  11      619.55      553.10     93.33 o 
   5   4  11     7265.41     7169.11    233.66 o 
   6   4  11     2610.71     2433.09    203.40 o 
   7   4  11      977.54      818.40    121.93 o 
   8   4  11     2439.63     2437.34    143.18 o 
   9   4  11     4641.72     4425.09    208.14 o 
  10   4  11        0.23     -125.73    156.28 o 
  -5   5  11       38.84      102.86    229.80 o 
  -4   5  11      219.21      202.35    138.78 o 
  -3   5  11     5832.20     5810.27    772.67 o 
  -2   5  11      199.93      234.00    140.50 o 
  -1   5  11     8978.78     8472.59    399.79 o 
   0   5  11     4533.64     4425.07    261.92 o 
   1   5  11     1481.32     1302.24     99.33 o 
   2   5  11    14174.36    15544.43    668.69 o 
   3   5  11     1108.06      975.61     95.82 o 
   4   5  11     5104.42     4964.34    170.84 o 
   5   5  11       89.74        2.37     92.47 o 
   6   5  11     2062.08     2071.74    142.99 o 
   7   5  11      651.97      599.13    119.54 o 
   8   5  11     5502.13     5824.01    225.16 o 
   9   5  11        3.85      -36.23    110.52 o 
  10   5  11     1818.77     1721.14    226.33 o 
  -4   6  11     4755.91     6129.60    532.28 o 
  -3   6  11        0.94      186.62    148.57 o 
  -2   6  11     3888.26     3862.74    407.27 o 
  -1   6  11       71.33      202.62    159.31 o 
   0   6  11      478.48      212.15    161.65 o 
   1   6  11     9607.50     8735.92    399.74 o 
   2   6  11     1206.29     1162.09    187.23 o 
   3   6  11     6019.99     5720.73    221.73 o 
   4   6  11     1960.40     1574.52    135.61 o 
   5   6  11     1150.92     1065.11    123.14 o 
   6   6  11       28.95      -28.23    102.34 o 
   7   6  11     9709.54     9656.75    294.86 o 
   8   6  11       88.22       -8.38    113.56 o 
   9   6  11     4191.45     3812.33    207.62 o 
  10   6  11      932.56      903.66    192.69 o 
  -3   7  11     6366.62     6145.60    739.70 o 
  -2   7  11       42.88      -64.35    247.22 o 
  -1   7  11     1034.00      720.25    213.51 o 
   0   7  11      545.42      621.03    199.56 o 
   1   7  11     1424.62     1772.82    231.57 o 
   2   7  11     2665.24     2409.42    230.40 o 
   3   7  11     4011.81     3374.79    377.21 o 
   4   7  11      347.04      413.62    123.88 o 
   5   7  11     1050.23      968.38    152.54 o 
   6   7  11     8066.60     7614.87    298.29 o 
   7   7  11        3.42        8.73    111.40 o 
   8   7  11     4207.04     4080.18    230.80 o 
   9   7  11       12.63       55.90    163.59 o 
  10   7  11      320.22      207.21    177.23 o 
  -2   8  11      738.93      679.63    244.41 o 
  -1   8  11      135.68       66.24    220.74 o 
   0   8  11      223.14      114.67    218.17 o 
   1   8  11      140.54     -205.72    205.72 o 
   2   8  11     6609.98     6739.96    388.37 o 
   3   8  11       99.90        9.50    198.97 o 
   4   8  11     1063.92     1042.55    196.06 o 
   5   8  11     4349.75     4022.67    226.85 o 
   6   8  11       17.89      -17.86    109.70 o 
   7   8  11     5158.74     5012.52    370.54 o 
   8   8  11       65.95      -12.84    158.97 o 
   9   8  11      153.98        2.71    177.31 o 
  10   8  11      197.54      197.32    243.14 o 
  -1   9  11     1139.64      903.72    280.89 o 
   0   9  11       80.90       21.07    246.74 o 
   1   9  11     3771.24     3890.20    269.85 o 
   2   9  11        2.24     -205.92    226.15 o 
   3   9  11     3527.40     3593.27    315.48 o 
   4   9  11     2012.30     1544.03    231.21 o 
   5   9  11       50.76       36.45    192.87 o 
   6   9  11     3396.15     2978.03    353.72 o 
   7   9  11     1246.99      786.36    191.83 o 
   8   9  11      441.16      286.34    195.81 o 
   9   9  11       81.02      168.16    200.51 o 
   1  10  11       45.62      -67.52    252.24 o 
   2  10  11     3551.29     4352.58    278.29 o 
   3  10  11      151.20      180.36    181.85 o 
   4  10  11       11.56       84.44    363.77 o 
   5  10  11     1297.87      969.62    321.07 o 
   6  10  11      422.78      283.79    308.69 o 
   7  10  11      545.85      391.41    413.70 o 
   8  10  11      608.01      405.58    220.41 o 
  -6  -8  12     1307.43     1535.39    241.73 o 
  -5  -8  12     2064.74     2041.34    262.12 o 
  -4  -8  12      642.26      555.45    299.27 o 
  -3  -8  12     1741.33     1539.04    266.93 o 
  -2  -8  12     1199.81      726.42    257.52 o 
  -1  -8  12       22.05      -24.84    203.94 o 
   0  -8  12        4.95       28.63    212.93 o 
   1  -8  12     4166.68     4265.77    514.65 o 
  -7  -7  12      117.58      115.92    170.23 o 
  -6  -7  12     1232.74     1233.01    184.60 o 
  -5  -7  12     1944.68     1860.73    197.57 o 
  -4  -7  12     2975.44     2237.67    293.99 o 
  -3  -7  12     1068.11     1003.95    175.73 o 
  -2  -7  12      253.04      182.82    147.41 o 
  -1  -7  12      307.11      297.17    164.99 o 
   0  -7  12     3342.64     3512.27    365.26 o 
   1  -7  12        4.41      -89.09    245.51 o 
   2  -7  12     4813.09     5146.86    346.94 o 
   3  -7  12      459.97      482.10    231.45 o 
  -7  -6  12        1.84      122.86    159.43 o 
  -6  -6  12      465.92      452.53    176.40 o 
  -5  -6  12      734.39      484.13    139.72 o 
  -4  -6  12     9333.36     8361.73    348.67 o 
  -3  -6  12        5.70        5.12    130.20 o 
  -2  -6  12     2946.09     2962.73    204.94 o 
  -1  -6  12     5770.72     5490.22    269.54 o 
   0  -6  12      238.59      253.29    154.77 o 
   1  -6  12     7026.57     6893.21    308.95 o 
   2  -6  12      152.72      -73.66    179.24 o 
   3  -6  12      491.39      744.32    222.27 o 
   4  -6  12      643.74      493.94    314.32 o 
  -8  -5  12      367.63      549.66    265.40 o 
  -7  -5  12      522.43      669.00    212.58 o 
  -6  -5  12      285.28      261.27    163.35 o 
  -5  -5  12     4247.39     4085.15    220.99 o 
  -4  -5  12       63.37       34.91     89.89 o 
  -3  -5  12     6407.80     6197.36    288.44 o 
  -2  -5  12     5883.95     5816.05    206.23 o 
  -1  -5  12     1872.84     1610.66    165.66 o 
   0  -5  12     7538.68     7820.51    401.47 o 
   1  -5  12     1399.47     1296.37    129.99 o 
   2  -5  12     2092.43     2120.44    160.25 o 
   3  -5  12      531.36      563.65    137.00 o 
   4  -5  12     1139.22      829.26    220.89 o 
   5  -5  12       58.45      145.82    198.79 o 
  -8  -4  12      141.94      259.02    219.84 o 
  -7  -4  12      181.72      230.68    175.19 o 
  -6  -4  12    14962.82    16282.18    673.53 o 
  -5  -4  12      437.37      257.21    129.33 o 
  -4  -4  12     9727.01     9789.34    492.25 o 
  -3  -4  12     1020.47      894.06    107.21 o 
  -2  -4  12      124.97       52.34     90.43 o 
  -1  -4  12     7220.39     7269.38    226.61 o 
   0  -4  12     3196.99     3077.28    144.48 o 
   1  -4  12     2191.75     2148.14    152.90 o 
   2  -4  12     1936.64     1894.67    139.42 o 
   3  -4  12     1865.69     1836.17    180.15 o 
   4  -4  12        3.01       42.51    149.71 o 
   5  -4  12     5831.38     6114.69    297.74 o 
   6  -4  12        6.05      265.69    301.11 o 
  -8  -3  12      933.47     1023.57    185.58 o 
  -7  -3  12     1594.44     1521.50    182.70 o 
  -6  -3  12       97.48      186.24    128.87 o 
  -5  -3  12    14340.90    14917.01    644.14 o 
  -4  -3  12       38.37       63.48     77.48 o 
  -3  -3  12     2146.82     2028.80    149.28 o 
  -2  -3  12       65.06       74.24    100.85 o 
  -1  -3  12     5392.76     5368.99    222.94 o 
   0  -3  12     1216.43     1192.14    111.38 o 
   1  -3  12    10065.14    10646.56    281.72 o 
   2  -3  12       89.24       43.25     95.32 o 
   3  -3  12     2120.10     2123.17    170.39 o 
   4  -3  12     9958.38    10586.53    375.16 o 
   5  -3  12      867.76      760.38    166.21 o 
   6  -3  12     5321.79     5530.43    359.69 o 
   7  -3  12       36.97      190.81    307.78 o 
  -8  -2  12     4097.67     4077.83    253.36 o 
  -7  -2  12        4.97      -81.63    163.65 o 
  -6  -2  12     6494.91     7279.10    301.59 o 
  -5  -2  12     1471.33     1528.11    154.24 o 
  -4  -2  12      339.51      340.04    105.63 o 
  -3  -2  12      169.34      180.90     84.21 o 
  -2  -2  12     3560.14     3481.61    157.13 o 
  -1  -2  12       19.40        7.30     66.08 o 
   0  -2  12    14301.34    16186.54    323.23 o 
   1  -2  12     1059.62     1141.34    111.94 o 
   2  -2  12     2422.94     2576.19    150.16 o 
   3  -2  12     5134.41     5462.92    274.00 o 
   4  -2  12        5.70      -12.84    116.64 o 
   5  -2  12     6973.10     7403.24    270.41 o 
   6  -2  12      664.75      571.40    143.30 o 
   7  -2  12      160.88      132.72    188.36 o 
   8  -2  12      131.87       54.97    327.96 o 
  -8  -1  12      185.33      302.55    168.14 o 
  -7  -1  12     4047.14     3954.19    252.25 o 
  -6  -1  12     1165.75     1041.28    148.38 o 
  -5  -1  12     2195.59     2227.02    182.67 o 
  -4  -1  12     4553.48     4646.49    229.65 o 
  -3  -1  12     7035.95     6735.25    365.53 o 
  -2  -1  12       79.90       35.05     75.70 o 
  -1  -1  12    24676.18    25523.97    617.60 o 
   0  -1  12     1991.00     2116.09     74.49 o 
   1  -1  12     9414.15    10080.99    266.69 o 
   2  -1  12     5829.07     5868.75    291.76 o 
   3  -1  12       22.23      -91.78     91.78 o 
   4  -1  12    10098.77    10657.92    301.24 o 
   5  -1  12     3851.18     3849.38    178.32 o 
   6  -1  12      427.16      518.02    135.98 o 
   7  -1  12       30.27       72.74    154.64 o 
   8  -1  12     2518.59     2769.81    247.47 o 
  -8   0  12      891.81      832.09    227.94 o 
  -7   0  12     2328.69     2494.90    220.32 o 
  -6   0  12       91.23      -37.14    198.02 o 
  -5   0  12     2372.80     2300.85    294.34 o 
  -4   0  12     1721.98     1615.88    164.53 o 
  -3   0  12      429.10      396.05     99.23 o 
  -2   0  12    15696.04    16027.54    497.38 o 
  -1   0  12     1781.27     1554.51    138.97 o 
   0   0  12    16332.18    17705.59    378.65 o 
   1   0  12      209.24      202.53     81.78 o 
   2   0  12       38.40       22.63     77.10 o 
   3   0  12     3983.47     3936.19    139.84 o 
   4   0  12     4694.85     5183.81    212.29 o 
   5   0  12     2149.52     2084.92    167.33 o 
   6   0  12     2582.35     2647.67    192.25 o 
   7   0  12     2559.36     2877.37    270.23 o 
   8   0  12       46.72       85.41    218.54 o 
   9   0  12     4092.76     4387.39    573.00 o 
  -7   1  12      516.79      519.96    179.28 o 
  -6   1  12     8115.26     8318.87    622.67 o 
  -5   1  12     1084.69     1040.91    184.82 o 
  -4   1  12     1854.44     1804.33    174.98 o 
  -3   1  12    11308.29    11860.57    586.02 o 
  -2   1  12     4641.08     4558.50    333.86 o 
  -1   1  12    10457.10    10710.91    280.86 o 
   0   1  12     1023.04     1001.47     77.50 o 
   1   1  12       34.84       79.86     66.69 o 
   2   1  12     5672.82     6168.31    167.77 o 
   3   1  12     9641.27    10510.17    229.64 o 
   4   1  12       18.73       41.54     79.07 o 
   5   1  12     7643.85     7690.71    323.65 o 
   6   1  12     2877.38     2967.47    184.16 o 
   7   1  12       12.48      104.97    166.20 o 
   8   1  12     6936.85     7342.01    375.06 o 
   9   1  12       12.09       77.04    208.45 o 
  -7   2  12     4473.60     4699.42    287.58 o 
  -6   2  12      100.74       60.47    245.01 o 
  -5   2  12     3473.47     3395.52    339.98 o 
  -4   2  12     2999.23     3255.78    242.49 o 
  -3   2  12       16.66        4.42    171.97 o 
  -2   2  12    11304.50    11380.58    576.49 o 
  -1   2  12     6406.44     6126.77    214.33 o 
   0   2  12       11.41        4.51     63.52 o 
   1   2  12     1234.39     1279.70     88.03 o 
   2   2  12     8330.58     8964.74    292.54 o 
   3   2  12      979.34     1151.04     90.83 o 
   4   2  12    16420.70    18054.90    481.92 o 
   5   2  12     1591.50     1688.00    113.28 o 
   6   2  12     1759.31     1731.57    138.42 o 
   7   2  12     6703.60     7062.49    248.43 o 
   8   2  12     1087.44      805.10    200.59 o 
   9   2  12     2730.08     2504.80    269.84 o 
  10   2  12      441.76      428.27    282.46 o 
  -6   3  12     1585.80     1510.76    306.95 o 
  -5   3  12      910.51      918.70    229.87 o 
  -4   3  12      594.18      661.77    170.47 o 
  -3   3  12     2900.97     2727.29    306.85 o 
  -2   3  12     2507.04     2238.11    171.48 o 
  -1   3  12      212.97      165.12     88.54 o 
   0   3  12      166.26      164.25     74.71 o 
   1   3  12    14490.49    15495.95    371.48 o 
   2   3  12      207.80      195.11     55.73 o 
   3   3  12    19843.30    20233.95    761.61 o 
   4   3  12      700.23      629.23     81.43 o 
   5   3  12     3208.79     3131.01    131.09 o 
   6   3  12     1061.85     1173.16    124.52 o 
   7   3  12      279.67      189.05    110.04 o 
   8   3  12     1923.61     1902.17    157.70 o 
   9   3  12     1618.78     1551.80    192.00 o 
  10   3  12        0.66      -17.55    215.63 o 
  -6   4  12       15.94      273.32    248.40 o 
  -5   4  12       10.03       53.51    218.80 o 
  -4   4  12      825.40      819.72    156.51 o 
  -3   4  12     7326.90     7339.85    525.01 o 
  -2   4  12      815.91      437.18    127.34 o 
  -1   4  12     8234.33     7570.41    276.81 o 
   0   4  12     4615.44     4377.25    191.86 o 
   1   4  12       81.50      100.93     79.92 o 
   2   4  12    18420.62    19828.29    706.33 o 
   3   4  12      497.02      433.73     64.19 o 
   4   4  12     8128.12     8223.60    261.77 o 
   5   4  12      749.17      668.11    103.08 o 
   6   4  12     2655.83     2355.38    147.99 o 
   7   4  12      769.34      837.09    131.19 o 
   8   4  12     4421.56     4737.21    206.07 o 
   9   4  12      101.77        8.40    140.50 o 
  10   4  12      555.94      682.51    237.60 o 
  -5   5  12        1.56       25.37    225.53 o 
  -4   5  12     2471.65     2710.35    274.76 o 
  -3   5  12      129.93      149.38    152.23 o 
  -2   5  12     5662.19     4634.47    797.81 o 
  -1   5  12     1345.19     1110.92    173.57 o 
   0   5  12     4279.53     4339.38    185.72 o 
   1   5  12     7630.82     7112.44    322.81 o 
   2   5  12       52.54      -19.03    108.30 o 
   3   5  12     2999.77     3004.44    188.77 o 
   4   5  12     1172.52     1184.90    113.77 o 
   5   5  12       28.26       64.72     93.89 o 
   6   5  12      221.60      186.11    111.65 o 
   7   5  12     4983.86     5242.51    221.46 o 
   8   5  12      349.92      282.93    122.50 o 
   9   5  12     5201.00     5480.94    354.51 o 
  10   5  12      751.36      849.16    245.52 o 
  -4   6  12        7.68      196.04    309.76 o 
  -3   6  12     7339.15     7339.78    399.75 o 
  -2   6  12      153.41      345.35    144.33 o 
  -1   6  12      899.69      724.77    195.01 o 
   0   6  12     4670.79     4474.58    285.09 o 
   1   6  12     1481.68     1130.40    191.98 o 
   2   6  12     3679.60     3626.70    263.22 o 
   3   6  12     2144.56     1925.33    270.51 o 
   4   6  12     1142.47     1099.66    112.59 o 
   5   6  12      478.64      604.70    114.66 o 
   6   6  12     5660.75     5635.56    264.55 o 
   7   6  12      544.98      526.62    126.31 o 
   8   6  12     3278.44     3441.30    190.65 o 
   9   6  12      206.73      273.76    151.49 o 
  10   6  12      453.43      365.50    252.48 o 
  -3   7  12       15.36       26.13    200.19 o 
  -2   7  12     1999.07     1995.47    266.74 o 
  -1   7  12      192.98      137.95    204.27 o 
   0   7  12      604.77      519.71    203.23 o 
   1   7  12      549.70      505.58    181.59 o 
   2   7  12     8667.78     8759.16    463.35 o 
   3   7  12      126.73       69.09    156.19 o 
   4   7  12      900.07      851.19    189.09 o 
   5   7  12     3905.30     3707.20    165.81 o 
   6   7  12        3.51       48.46    115.18 o 
   7   7  12     8899.46     9482.07    700.18 o 
   8   7  12       41.14       54.58    126.04 o 
   9   7  12      848.94      955.23    185.21 o 
  10   7  12      616.78      565.47    252.68 o 
  -2   8  12        5.73      148.38    283.08 o 
  -1   8  12      829.29      823.54    295.57 o 
   0   8  12      104.65      113.28    216.37 o 
   1   8  12     3742.97     3874.66    306.93 o 
   2   8  12       89.93      153.40    213.76 o 
   3   8  12     2445.67     2319.72    276.36 o 
   4   8  12     2734.63     2513.90    257.50 o 
   5   8  12       54.65       54.71    227.48 o 
   6   8  12     3119.38     2902.95    186.66 o 
   7   8  12      182.98      218.68    136.30 o 
   8   8  12     1167.93     1128.25    193.57 o 
   9   8  12      162.02      163.33    182.32 o 
   0   9  12     3461.85     3394.39    739.11 o 
   1   9  12      139.77      221.56    249.71 o 
   2   9  12     3062.06     2922.72    325.42 o 
   3   9  12      387.31      451.59    245.28 o 
   4   9  12        4.92      -72.72    197.48 o 
   5   9  12     5449.01     4806.23    488.54 o 
   6   9  12      394.15      341.72    170.61 o 
   7   9  12     1014.01      774.52    148.68 o 
   8   9  12      383.52      397.56    194.32 o 
   9   9  12     1312.74      992.98    245.64 o 
   2  10  12       74.34      190.10    241.00 o 
   3  10  12      311.92      317.03    317.03 o 
   4  10  12      752.88      242.69    381.72 o 
   5  10  12      633.81      797.66    409.74 o 
   6  10  12      555.41      221.34    395.97 o 
   7  10  12     1183.09     1486.06    328.73 o 
  -4  -8  13     1904.23     1963.96    283.97 o 
  -3  -8  13     1201.28     1093.82    257.64 o 
  -2  -8  13      157.56     -245.78    337.04 o 
  -1  -8  13      631.77      727.57    243.34 o 
  -6  -7  13      789.39      974.30    247.00 o 
  -5  -7  13     1407.67     1132.31    200.99 o 
  -4  -7  13     4429.75     4357.82    328.86 o 
  -3  -7  13       77.08      106.67    212.13 o 
  -2  -7  13      467.34      504.59    162.94 o 
  -1  -7  13     4129.58     4013.52    267.13 o 
   0  -7  13        0.42       50.99    168.71 o 
   1  -7  13     6687.70     6515.89    412.87 o 
   2  -7  13       14.37     -152.56    239.54 o 
  -7  -6  13      122.83      128.51    187.41 o 
  -6  -6  13      443.05      159.81    176.34 o 
  -5  -6  13     5671.88     5629.69    276.98 o 
  -4  -6  13        8.08     -201.83    203.58 o 
  -3  -6  13     6004.34     5533.23    276.26 o 
  -2  -6  13     1866.69     1754.62    191.59 o 
  -1  -6  13       20.86       32.12    144.75 o 
   0  -6  13     6883.95     6574.60    309.12 o 
   1  -6  13     1050.36      838.36    188.57 o 
   2  -6  13     2819.56     2704.19    232.93 o 
   3  -6  13       40.46       -8.08    252.58 o 
  -7  -5  13       25.09       60.84    180.17 o 
  -6  -5  13     5306.77     5725.79    287.97 o 
  -5  -5  13      207.16      150.71    119.63 o 
  -4  -5  13     6406.84     6537.37    315.54 o 
  -3  -5  13     1032.00      969.41    115.34 o 
  -2  -5  13     1131.18     1148.64    166.87 o 
  -1  -5  13     6510.39     6156.55    281.25 o 
   0  -5  13     1186.37     1180.93    180.99 o 
   1  -5  13     1195.14     1010.93    165.97 o 
   2  -5  13      252.90      240.85    149.89 o 
   3  -5  13      607.15      731.20    229.81 o 
   4  -5  13      123.31      129.09    200.34 o 
   5  -5  13     2228.53     2275.98    396.23 o 
  -8  -4  13      764.48      717.55    240.70 o 
  -7  -4  13     4953.11     5154.76    470.07 o 
  -6  -4  13       15.53     -145.80    145.80 o 
  -5  -4  13     9677.55     9961.38   1066.38 o 
  -4  -4  13      119.86      179.04     98.13 o 
  -3  -4  13      580.57      641.06    106.39 o 
  -2  -4  13     1646.13     1441.72    119.73 o 
  -1  -4  13     2361.14     2225.61    136.51 o 
   0  -4  13     7079.98     6947.94    315.36 o 
   1  -4  13     3275.38     3091.17    232.17 o 
   2  -4  13      941.59      799.93    123.78 o 
   3  -4  13       61.88      -85.16    134.20 o 
   4  -4  13     8603.19     8927.86    336.47 o 
   5  -4  13      134.47      -92.15    185.16 o 
   6  -4  13     2267.71     2143.49    375.65 o 
  -8  -3  13     3156.79     3749.91    335.80 o 
  -7  -3  13       29.20      143.77    186.21 o 
  -6  -3  13     7395.78     8268.69    412.53 o 
  -5  -3  13      172.59      124.43    134.27 o 
  -4  -3  13     1408.17     1209.16    127.63 o 
  -3  -3  13      715.97      748.56    126.04 o 
  -2  -3  13     2566.41     2478.97    162.94 o 
  -1  -3  13      429.41      382.54    126.50 o 
   0  -3  13    10652.68    10657.39    337.06 o 
   1  -3  13      346.50      449.37     94.57 o 
   2  -3  13     1658.15     1773.89    152.15 o 
   3  -3  13     4760.88     5023.97    275.97 o 
   4  -3  13        4.47       39.09    132.27 o 
   5  -3  13     8312.56     8736.30    392.24 o 
   6  -3  13       57.22      142.90    235.78 o 
   7  -3  13      392.61       33.08    378.00 o 
  -8  -2  13        2.38      212.25    162.91 o 
  -7  -2  13     2669.13     2608.31    226.84 o 
  -6  -2  13      597.24      525.94    154.99 o 
  -5  -2  13     1430.21     1134.45    148.46 o 
  -4  -2  13      107.40       32.25    103.33 o 
  -3  -2  13     2992.87     2856.02    164.18 o 
  -2  -2  13     1264.48     1006.84    100.88 o 
  -1  -2  13    11618.97    11629.82    420.78 o 
   0  -2  13      340.82      473.61    158.27 o 
   1  -2  13     8619.64     9030.41    277.63 o 
   2  -2  13    12606.61    13310.51    415.23 o 
   3  -2  13       59.88       78.74    106.59 o 
   4  -2  13     3687.72     3663.02    306.05 o 
   5  -2  13      743.60      934.22    159.64 o 
   6  -2  13       85.15      118.52    131.37 o 
   7  -2  13      141.12      -88.38    176.71 o 
  -7  -1  13     3221.81     3138.20    237.50 o 
  -6  -1  13      694.56      679.64    183.22 o 
  -5  -1  13     1894.97     1847.46    172.72 o 
  -4  -1  13     1515.44     1491.29    159.09 o 
  -3  -1  13      200.29      166.69    106.06 o 
  -2  -1  13    14243.07    14353.83    695.99 o 
  -1  -1  13       15.53       12.52    102.52 o 
   0  -1  13    11911.68    12577.38    363.70 o 
   1  -1  13      944.81      879.73     84.33 o 
   2  -1  13       71.73      138.31     84.68 o 
   3  -1  13     5992.32     6058.59    230.87 o 
   4  -1  13     1711.45     1563.74    130.58 o 
   5  -1  13     1061.80      965.34    124.24 o 
   6  -1  13     1500.28     1646.11    161.85 o 
   7  -1  13     2837.49     2888.32    242.26 o 
   8  -1  13      204.68      281.04    173.22 o 
  -7   0  13     1741.58     1724.60    204.53 o 
  -6   0  13     2864.47     2747.73    265.12 o 
  -5   0  13      164.80       72.23    179.55 o 
  -4   0  13     1605.54     1533.82    142.07 o 
  -3   0  13    13274.59    13628.51    517.46 o 
  -2   0  13      124.94       82.67     88.03 o 
  -1   0  13    11312.35    11202.47    329.64 o 
   0   0  13     1344.50     1385.43     54.40 o 
   1   0  13      107.81       90.85     75.59 o 
   2   0  13     1409.98     1357.65    111.73 o 
   3   0  13     8701.91     9041.20    305.49 o 
   4   0  13      697.29      790.76    111.27 o 
   5   0  13     3433.47     3672.76    204.70 o 
   6   0  13      292.15      205.43    132.64 o 
   7   0  13      351.07      523.55    213.56 o 
   8   0  13     3851.03     4253.11    272.11 o 
   9   0  13       20.82      -38.70    231.13 o 
  -7   1  13     5419.24     5920.32    330.79 o 
  -6   1  13      321.04      552.60    207.91 o 
  -5   1  13     1131.47     1210.63    178.24 o 
  -4   1  13     6396.64     6197.83    360.81 o 
  -3   1  13        3.13      -59.96    118.14 o 
  -2   1  13    13333.47    13604.79    708.14 o 
  -1   1  13      603.36      512.83    120.47 o 
   0   1  13      104.35      117.07     62.70 o 
   1   1  13        7.40        1.86     67.99 o 
   2   1  13     8391.75     9067.42    244.89 o 
   3   1  13     2270.65     2256.64    116.59 o 
   4   1  13    12946.37    13785.59    431.19 o 
   5   1  13      614.94      637.36    104.99 o 
   6   1  13      328.70      468.70    134.79 o 
   7   1  13     6263.20     6076.62    492.68 o 
   8   1  13      611.36      546.51    216.68 o 
   9   1  13     2400.25     2513.70    292.24 o 
  -6   2  13     4594.36     5134.76    336.32 o 
  -5   2  13     2731.83     2995.37    285.49 o 
  -4   2  13       59.63       71.27    130.77 o 
  -3   2  13     6854.47     7291.67    431.34 o 
  -2   2  13     4808.37     4728.97    365.70 o 
  -1   2  13      405.34      433.94     73.50 o 
   0   2  13     1254.63     1264.07    107.17 o 
   1   2  13     6058.84     6298.01    175.27 o 
   2   2  13      157.59      130.78     76.42 o 
   3   2  13    16182.70    17810.70    487.35 o 
   4   2  13       83.52       49.16     93.21 o 
   5   2  13     5196.78     5336.43    184.52 o 
   6   2  13     4599.78     4426.94    229.85 o 
   7   2  13      202.15      109.60    118.47 o 
   8   2  13     4701.72     4546.31    316.60 o 
   9   2  13     2039.58     1802.63    257.79 o 
  -6   3  13       42.51       -5.57    244.19 o 
  -5   3  13        3.83      231.39    189.33 o 
  -4   3  13     1720.03     1615.44    273.29 o 
  -3   3  13     4290.09     4471.46    373.48 o 
  -2   3  13      287.06      247.72    205.32 o 
  -1   3  13     5892.93     5517.66    250.10 o 
   0   3  13     3612.04     3608.51    162.02 o 
   1   3  13       57.91       12.86     75.22 o 
   2   3  13    16007.04    17195.15    414.49 o 
   3   3  13      214.30      208.72     90.01 o 
   4   3  13     6436.40     6669.25    226.23 o 
   5   3  13     2322.32     2229.06    147.09 o 
   6   3  13      390.95      348.36    120.76 o 
   7   3  13     3060.42     3054.93    178.77 o 
   8   3  13     1647.37     1674.82    155.37 o 
   9   3  13      123.28        5.88    182.31 o 
  10   3  13      344.84      530.93    225.78 o 
  -5   4  13       48.98      299.23    230.73 o 
  -4   4  13     5234.35     5661.23    411.21 o 
  -3   4  13       50.50      123.31    214.14 o 
  -2   4  13     5483.40     5070.44    396.70 o 
  -1   4  13     1189.98     1152.47    123.41 o 
   0   4  13      415.44      392.72     84.90 o 
   1   4  13     9908.69    10441.78    479.39 o 
   2   4  13      363.10      367.40     83.84 o 
   3   4  13    10678.53    11050.53    433.27 o 
   4   4  13       12.26      -66.97     66.97 o 
   5   4  13      173.01      109.06    101.31 o 
   6   4  13     1755.44     1519.40    143.40 o 
   7   4  13     7772.66     8136.55    278.96 o 
   8   4  13      192.09      202.55    123.75 o 
   9   4  13     2518.03     2576.95    221.63 o 
  10   4  13      824.42      781.09    252.79 o 
  -4   5  13       56.53      181.33    291.73 o 
  -3   5  13     7486.31     8081.81    628.67 o 
  -2   5  13      897.69      976.34    270.88 o 
  -1   5  13     1026.24      887.43    165.59 o 
   0   5  13     3561.11     3428.05    195.43 o 
   1   5  13      474.13      418.15    117.81 o 
   2   5  13     5242.13     4676.84    321.90 o 
   3   5  13      834.53      630.52    135.80 o 
   4   5  13       23.34       41.60     92.67 o 
   5   5  13       25.48      104.51    101.88 o 
   6   5  13     5601.78     5998.85    267.23 o 
   7   5  13       92.02      110.69    119.54 o 
   8   5  13     4328.32     4663.31    214.09 o 
   9   5  13      564.17      744.38    164.70 o 
  10   5  13      436.53      348.60    232.84 o 
  -4   6  13     2221.91     2722.32    424.66 o 
  -3   6  13       47.52       67.79    208.85 o 
  -2   6  13     1763.29     1800.75    329.84 o 
  -1   6  13     2625.44     2325.06    533.47 o 
   0   6  13       73.58       60.88    237.67 o 
   1   6  13     3382.04     3089.96    252.73 o 
   2   6  13     3187.89     2578.29    246.65 o 
   3   6  13       67.99       22.08    127.03 o 
   4   6  13      582.42      415.20    123.90 o 
   5   6  13     5755.39     5856.91    228.13 o 
   6   6  13        1.86       47.14    114.41 o 
   7   6  13     7184.79     7212.93    259.39 o 
   8   6  13       81.97      104.78    125.79 o 
   9   6  13       90.95      158.56    155.41 o 
  10   6  13     1232.99     1273.10    269.51 o 
  -2   7  13       18.79        4.06    321.66 o 
  -1   7  13      817.88      440.82    224.50 o 
   0   7  13     1216.12     1200.33    232.66 o 
   1   7  13     3062.90     2698.60    264.66 o 
   2   7  13      111.30      116.88    182.90 o 
   3   7  13     2974.82     2576.70    256.92 o 
   4   7  13     4264.63     3882.37    248.10 o 
   5   7  13      212.16      247.88    158.43 o 
   6   7  13     5208.28     5078.80    282.73 o 
   7   7  13       48.56       18.17    124.15 o 
   8   7  13     1503.31     1331.98    155.23 o 
   9   7  13      271.76      422.49    181.62 o 
  -1   8  13       14.53      355.34    222.97 o 
   0   8  13     3555.21     3156.10    365.06 o 
   1   8  13       33.65       92.29    197.49 o 
   2   8  13     3511.29     3432.70    467.62 o 
   3   8  13     1761.61     1584.87    253.65 o 
   4   8  13       10.18       71.31    184.25 o 
   5   8  13     4785.63     4398.14    230.78 o 
   6   8  13      143.42      -18.63    166.25 o 
   7   8  13     1276.82     1180.84    195.08 o 
   8   8  13       33.74      -26.89    159.91 o 
   9   8  13      512.97      299.59    186.73 o 
   0   9  13       92.07      -32.11    343.31 o 
   1   9  13     2655.18     2382.36    317.68 o 
   2   9  13      646.00      943.01    276.62 o 
   3   9  13      589.44      674.15    261.61 o 
   4   9  13     1909.13     1829.92    294.18 o 
   5   9  13     1437.53     1280.63    279.52 o 
   6   9  13      810.29      774.78    172.85 o 
   7   9  13     1093.62     1187.26    214.19 o 
   8   9  13      156.39       13.25    258.62 o 
   3  10  13      318.59      -91.13    386.72 o 
   4  10  13      414.37      460.65    405.12 o 
   5  10  13      622.45      508.35    343.68 o 
   6  10  13     1424.83     1091.94    253.28 o 
  -5  -7  14     2486.04     2293.02    218.85 o 
  -4  -7  14       33.65       25.94    195.66 o 
  -3  -7  14     1155.36     1036.19    263.16 o 
  -2  -7  14     1839.74     1440.97    212.01 o 
  -1  -7  14      360.76      484.96    180.98 o 
   0  -7  14     4561.56     4430.54    287.31 o 
   1  -7  14        8.27     -144.24    242.56 o 
  -6  -6  14     5447.04     5699.74    301.38 o 
  -5  -6  14      353.97       98.64    308.76 o 
  -4  -6  14     6064.34     5976.75    405.96 o 
  -3  -6  14      923.60      830.00    166.47 o 
  -2  -6  14       48.11       -8.95    151.88 o 
  -1  -6  14     6853.30     6741.01    318.47 o 
   0  -6  14      559.23      473.76    176.32 o 
   1  -6  14     1688.18     1767.10    216.99 o 
   2  -6  14        3.11      -70.53    175.79 o 
   3  -6  14      218.23       46.99    209.56 o 
  -7  -5  14      978.07     1236.53    198.97 o 
  -6  -5  14       37.65       43.66    172.94 o 
  -5  -5  14     5909.81     5460.38    458.07 o 
  -4  -5  14     1468.34     1406.08    160.74 o 
  -3  -5  14     2233.21     2099.33    188.53 o 
  -2  -5  14     2550.56     2066.58    185.33 o 
  -1  -5  14     1247.64     1016.05    170.16 o 
   0  -5  14     2478.13     2144.92    204.46 o 
   1  -5  14     2546.38     2256.44    213.90 o 
   2  -5  14       88.89      168.72    154.88 o 
   3  -5  14      143.54      300.12    204.51 o 
   4  -5  14     2979.61     2524.00    485.62 o 
  -7  -4  14      166.31      139.94    206.04 o 
  -6  -4  14     6110.19     6165.96    454.45 o 
  -5  -4  14       52.20       -0.91    160.71 o 
  -4  -4  14      907.82      817.75    114.97 o 
  -3  -4  14     2741.34     2470.21    154.06 o 
  -2  -4  14      815.04      732.65    110.72 o 
  -1  -4  14     2226.13     2032.78    176.36 o 
   0  -4  14     5080.60     4835.92    246.14 o 
   1  -4  14      512.53      565.24    152.67 o 
   2  -4  14      268.95      305.04    186.79 o 
   3  -4  14     3753.24     3868.46    310.51 o 
   4  -4  14       62.23      172.78    239.92 o 
   5  -4  14     4208.96     4073.56    329.89 o 
  -7  -3  14     6602.76     7284.18    418.48 o 
  -6  -3  14       23.75      -19.02    174.26 o 
  -5  -3  14     5067.18     5350.92    785.09 o 
  -4  -3  14      596.36      504.51    159.77 o 
  -3  -3  14     1935.25     1753.24    208.75 o 
  -2  -3  14      617.63      444.39    172.14 o 
  -1  -3  14     9898.48     9937.99    407.51 o 
   0  -3  14      127.88      129.68    149.22 o 
   1  -3  14     4636.08     4815.01    555.77 o 
   2  -3  14     5307.03     5225.16    313.72 o 
   3  -3  14      142.70       98.41    165.48 o 
   4  -3  14     8035.26     8715.01    353.28 o 
   5  -3  14      447.05      392.81    183.02 o 
   6  -3  14      812.15      694.40    239.03 o 
  -7  -2  14     1027.56     1157.41    185.48 o 
  -6  -2  14      369.53      449.51    151.35 o 
  -5  -2  14      130.45       22.75    194.83 o 
  -4  -2  14     1199.20      996.34    183.71 o 
  -3  -2  14       49.97      181.23    160.24 o 
  -2  -2  14    10753.10    10797.07    747.54 o 
  -1  -2  14      116.00      118.92    152.92 o 
   0  -2  14     7730.07     8076.83    583.14 o 
   1  -2  14     3105.52     3106.77    233.43 o 
   2  -2  14       24.74       21.37    108.66 o 
   3  -2  14     5771.92     5946.91    265.01 o 
   4  -2  14      480.19      576.66    142.42 o 
   5  -2  14     1702.51     1722.70    197.28 o 
   6  -2  14      152.00       38.11    149.71 o 
   7  -2  14      929.17      880.85    259.28 o 
  -7  -1  14     2304.48     2258.83    222.40 o 
  -6  -1  14     3876.19     4299.77    306.61 o 
  -5  -1  14     1216.64     1124.36    173.34 o 
  -4  -1  14     2551.30     2288.33    186.08 o 
  -3  -1  14    13879.07    14948.52    981.66 o 
  -2  -1  14     1824.48     1613.84    140.79 o 
  -1  -1  14    10968.11    11251.78    481.76 o 
   0  -1  14     1555.14     1582.08    184.34 o 
   1  -1  14       27.06      -19.90    132.49 o 
   2  -1  14     9432.29     9947.00    330.18 o 
   3  -1  14     5242.10     5125.37    221.04 o 
   4  -1  14      909.79      713.54    168.09 o 
   5  -1  14     1769.23     1820.72    151.08 o 
   6  -1  14     1546.18     1734.51    164.77 o 
   7  -1  14       98.87       10.15    170.79 o 
   8  -1  14     3683.25     3613.09    326.74 o 
  -7   0  14     3187.70     3397.62    246.31 o 
  -6   0  14       57.36        9.66    149.25 o 
  -5   0  14      747.02      921.74    166.40 o 
  -4   0  14     4736.35     5393.39    643.27 o 
  -3   0  14      490.78      393.41    113.10 o 
  -2   0  14    13270.23    13441.62    339.55 o 
  -1   0  14      681.61      474.53    118.89 o 
   0   0  14     1037.02      991.74    141.68 o 
   1   0  14      151.95      107.85    111.44 o 
   2   0  14     3902.28     4117.46    204.04 o 
   3   0  14     4157.83     4082.47    205.72 o 
   4   0  14     6095.17     6161.06    249.72 o 
   5   0  14     1430.34     1479.69    166.34 o 
   6   0  14     1389.07     1576.85    173.11 o 
   7   0  14     4984.88     5429.84    463.77 o 
   8   0  14      108.77        2.47    188.42 o 
  -6   1  14     2241.97     2124.66    332.42 o 
  -5   1  14     2946.80     3797.67    380.58 o 
  -4   1  14      766.54      641.39    155.80 o 
  -3   1  14     7311.85     7647.19    549.52 o 
  -2   1  14     1019.75      918.84    140.84 o 
  -1   1  14     1663.61     1408.78    174.47 o 
   0   1  14      657.53      745.62    127.61 o 
   1   1  14     6861.17     7391.46    224.36 o 
   2   1  14       13.43       15.07     94.83 o 
   3   1  14    10786.57    11890.15    325.96 o 
   4   1  14      505.80      534.61    106.62 o 
   5   1  14     1161.16     1167.57    146.80 o 
   6   1  14     4835.08     5179.44    209.46 o 
   7   1  14       50.81       44.67    190.50 o 
   8   1  14     2804.76     3043.28    549.69 o 
   9   1  14      249.10       14.25    225.39 o 
  -6   2  14      199.91      356.22    223.58 o 
  -5   2  14      395.17      495.29    207.36 o 
  -4   2  14     2278.40     2217.25    355.70 o 
  -3   2  14     3325.61     3163.47    375.72 o 
  -2   2  14     1449.51     1245.01    254.79 o 
  -1   2  14     2541.90     2507.02    148.33 o 
   0   2  14     1762.14     1767.89    140.55 o 
   1   2  14      129.93      169.10     94.01 o 
   2   2  14    16124.69    17601.88    579.13 o 
   3   2  14       33.52       31.47     74.85 o 
   4   2  14     7850.97     8231.79    224.40 o 
   5   2  14     4521.04     4777.83    190.45 o 
   6   2  14      247.99      196.77    104.47 o 
   7   2  14     3107.45     3106.87    209.32 o 
   8   2  14     2083.06     1972.62    373.88 o 
   9   2  14      326.59      453.73    221.44 o 
  -5   3  14      862.86      904.36    248.92 o 
  -4   3  14     1385.39     1400.48    313.13 o 
  -3   3  14      185.79      113.99    217.26 o 
  -2   3  14     2371.96     2139.74    295.52 o 
  -1   3  14     2206.86     2192.54    145.86 o 
   0   3  14     1959.29     1922.30    115.11 o 
   1   3  14    13785.13    14666.98    432.02 o 
   2   3  14      238.21      242.93     87.98 o 
   3   3  14     5327.58     5665.49    243.75 o 
   4   3  14       43.62      114.96     78.16 o 
   5   3  14       32.54       22.51     84.76 o 
   6   3  14      829.03      824.20    133.34 o 
   7   3  14     1981.39     2133.30    165.42 o 
   8   3  14      603.60      557.82    143.03 o 
   9   3  14     1483.57     1709.32    249.65 o 
  -5   4  14     2228.14     2313.28    303.33 o 
  -4   4  14      329.48      406.23    617.33 o 
  -3   4  14     7538.32     7717.88    593.25 o 
  -2   4  14      851.15      866.81    263.37 o 
  -1   4  14      753.39      721.58    111.31 o 
   0   4  14     8166.10     7999.45    358.02 o 
   1   4  14      168.71      253.06     90.65 o 
   2   4  14    13357.56    13673.58    548.13 o 
   3   4  14      173.61       86.61     81.03 o 
   4   4  14      211.14      278.14     76.99 o 
   5   4  14       54.67      -18.57    104.67 o 
   6   4  14     5850.96     6204.62    238.51 o 
   7   4  14       87.41      -17.99    126.12 o 
   8   4  14     1778.18     2051.38    173.45 o 
   9   4  14      284.00      228.15    179.93 o 
  -4   5  14     3090.29     3605.31    317.83 o 
  -3   5  14      212.91      289.92    195.20 o 
  -2   5  14     3922.29     4222.16    440.44 o 
  -1   5  14     2877.65     3215.19    377.06 o 
   0   5  14       68.29       37.41    122.81 o 
   1   5  14     1835.28     1626.54    154.85 o 
   2   5  14     4029.68     3609.15    204.01 o 
   3   5  14      152.80      195.34    127.14 o 
   4   5  14       46.37       81.47    126.99 o 
   5   5  14     3866.62     4054.34    189.80 o 
   6   5  14       78.60      106.32    116.74 o 
   7   5  14     9257.71     9838.79    335.39 o 
   8   5  14       23.43       22.99    123.72 o 
   9   5  14      556.69      563.60    169.35 o 
  -3   6  14     1325.10     1341.65    235.69 o 
  -2   6  14      662.91      649.28    296.49 o 
  -1   6  14      581.67      584.13    295.32 o 
   0   6  14     2191.24     1978.23    180.97 o 
   1   6  14     2360.73     1991.33    178.43 o 
   2   6  14      199.24      248.92    128.58 o 
   3   6  14     1552.06     1385.73    171.74 o 
   4   6  14     3942.18     3667.09    256.66 o 
   5   6  14      231.39      148.30    152.25 o 
   6   6  14     4390.70     4535.10    226.66 o 
   7   6  14        8.38      -65.30    124.39 o 
   8   6  14     1513.20     1616.05    162.96 o 
   9   6  14     1586.08     1656.91    174.07 o 
  -2   7  14        7.71      273.86    325.82 o 
  -1   7  14      147.94       58.02    290.12 o 
   0   7  14     4765.16     4184.26    463.28 o 
   1   7  14      371.05      241.74    191.44 o 
   2   7  14     4363.40     3449.75    232.55 o 
   3   7  14     1048.82     1064.27    178.46 o 
   4   7  14       11.00       14.77    144.98 o 
   5   7  14     7543.45     7057.00    521.29 o 
   6   7  14       98.57      104.76    164.88 o 
   7   7  14     2259.47     2347.41    176.07 o 
   8   7  14       13.04       -0.80    148.26 o 
   9   7  14      898.27      694.01    191.82 o 
  -1   8  14     2213.36     2036.91    396.44 o 
   0   8  14       34.82     -211.88    227.03 o 
   1   8  14     2465.07     2109.85    262.47 o 
   2   8  14      601.63      645.45    227.66 o 
   3   8  14      541.83      380.29    206.20 o 
   4   8  14     2424.24     2057.20    225.04 o 
   5   8  14      410.53      374.29    147.35 o 
   6   8  14     2356.02     2293.37    224.84 o 
   7   8  14       73.15       46.86    166.44 o 
   8   8  14       14.65       81.24    246.55 o 
   1   9  14        9.88      103.30    318.14 o 
   2   9  14      544.95      401.42    248.00 o 
   3   9  14     1893.36     1644.11    297.55 o 
   4   9  14      380.72      493.26    251.42 o 
   5   9  14     1900.49     1591.73    227.80 o 
   6   9  14     1351.01     1158.90    199.90 o 
   7   9  14      640.95      648.01    195.60 o 
  -3  -7  15     1372.66     1205.57    242.72 o 
  -2  -7  15      258.99      359.20    243.70 o 
  -1  -7  15     4823.42     4649.34    297.94 o 
  -5  -6  15     6797.48     7319.40    653.74 o 
  -4  -6  15      505.62      552.02    219.23 o 
  -3  -6  15      465.25      581.05    228.48 o 
  -2  -6  15     2555.83     1957.70    209.81 o 
  -1  -6  15      702.50      502.17    176.25 o 
   0  -6  15     4093.67     3631.60    266.72 o 
   1  -6  15      169.53       -4.03    176.10 o 
   2  -6  15       23.90     -191.98    315.71 o 
  -6  -5  15     4152.80     4377.19    281.20 o 
  -5  -5  15       72.99       45.57    178.53 o 
  -4  -5  15     1880.57     1780.81    233.15 o 
  -3  -5  15     3657.47     3512.25    231.45 o 
  -2  -5  15      596.52      377.71    162.44 o 
  -1  -5  15     1449.33     1410.41    180.52 o 
   0  -5  15     2257.23     2289.90    218.12 o 
   1  -5  15       21.36       59.20    167.66 o 
   2  -5  15       66.01       -7.97    183.78 o 
   3  -5  15     1746.83     1788.18    279.51 o 
  -6  -4  15      197.45      -44.30    168.57 o 
  -5  -4  15     1207.54     1198.08    222.96 o 
  -4  -4  15       32.47      162.10    157.72 o 
  -3  -4  15     1061.01      953.05    124.60 o 
  -2  -4  15     2204.20     2045.00    153.63 o 
  -1  -4  15     3475.51     3303.02    220.86 o 
   0  -4  15       38.14       35.07    182.06 o 
   1  -4  15      939.92     1126.03    216.18 o 
   2  -4  15     7082.26     7536.76    441.18 o 
   3  -4  15      143.79       51.76    207.91 o 
   4  -4  15     4259.71     3974.85    346.95 o 
   5  -4  15       16.01       53.02    225.50 o 
  -6  -3  15     1794.48     1491.62    294.52 o 
  -5  -3  15       75.95     -163.61    171.75 o 
  -4  -3  15      402.52      238.19    172.28 o 
  -3  -3  15      508.00      354.40    180.31 o 
  -2  -3  15     8018.02     7646.85    363.26 o 
  -1  -3  15        1.35       42.19    152.66 o 
   0  -3  15     4835.75     5174.19    459.80 o 
   1  -3  15     1766.74     1921.75    216.68 o 
   2  -3  15      282.55      292.38    179.43 o 
   3  -3  15     7189.93     7277.62    585.74 o 
   4  -3  15      421.61      152.81    232.25 o 
   5  -3  15     1846.78     1553.71    263.90 o 
   6  -3  15      102.78       90.48    226.51 o 
  -6  -2  15      932.45     1029.25    220.38 o 
  -5  -2  15      194.37      141.31    319.78 o 
  -4  -2  15       12.90      -28.90    150.14 o 
  -3  -2  15     9201.30     8698.86    386.70 o 
  -2  -2  15      549.19      414.11    179.15 o 
  -1  -2  15     8937.14     9191.12    613.25 o 
   0  -2  15     3696.90     3680.24    268.67 o 
   1  -2  15      973.23     1085.89    199.52 o 
   2  -2  15     3421.55     3590.34    264.01 o 
   3  -2  15     1491.31     1434.85    211.68 o 
   4  -2  15      749.34      805.94    205.02 o 
   5  -2  15      342.98      315.99    149.94 o 
   6  -2  15      145.69      118.40    186.82 o 
  -6  -1  15       51.18      142.61    187.91 o 
  -5  -1  15      408.31      393.14    149.65 o 
  -4  -1  15     4842.34     4418.61    231.65 o 
  -3  -1  15       14.03       35.56    111.83 o 
  -2  -1  15    15353.56    15862.45    827.12 o 
  -1  -1  15       26.72      109.55    155.75 o 
   0  -1  15     1255.10     1355.09    198.53 o 
   1  -1  15     3219.86     3103.58    245.73 o 
   2  -1  15     1577.78     1688.36    195.08 o 
   3  -1  15     2785.08     2664.36    169.82 o 
   4  -1  15     6263.23     6475.49    272.76 o 
   5  -1  15      970.42     1046.27    195.82 o 
   6  -1  15       81.22       73.88    123.23 o 
   7  -1  15     4219.59     4195.69    277.44 o 
  -6   0  15     3159.12     3269.22    303.68 o 
  -5   0  15     3055.99     2908.55    233.25 o 
  -4   0  15      317.72      510.44    168.29 o 
  -3   0  15     9291.94     9824.51    501.68 o 
  -2   0  15      103.26       99.26    100.18 o 
  -1   0  15     1162.11     1233.05    145.24 o 
   0   0  15       12.87        8.45    126.34 o 
   1   0  15     3747.60     3930.43    222.88 o 
   2   0  15      427.89      421.68    137.22 o 
   3   0  15     6405.40     6533.34    272.08 o 
   4   0  15       56.37       29.05    165.94 o 
   5   0  15     2076.27     2209.68    181.36 o 
   6   0  15     3706.21     3923.23    288.13 o 
   7   0  15       24.46      -34.05    152.75 o 
   8   0  15     4375.86     4304.42    341.67 o 
  -6   1  15      656.96      812.43    222.96 o 
  -5   1  15       60.59       94.22    227.65 o 
  -4   1  15     4637.41     4376.39    294.55 o 
  -3   1  15      843.03      705.21    177.37 o 
  -2   1  15     1645.98     1486.04    162.28 o 
  -1   1  15      916.83      871.03    140.75 o 
   0   1  15     4470.90     4476.71    239.85 o 
   1   1  15       45.00      -36.89    109.01 o 
   2   1  15    14215.74    15887.21    448.92 o 
   3   1  15      100.51      172.88    120.74 o 
   4   1  15     3961.32     4162.55    184.70 o 
   5   1  15     3079.02     2940.73    194.26 o 
   6   1  15      219.03       26.59    115.92 o 
   7   1  15     3658.42     3918.32    351.15 o 
   8   1  15      219.81      487.01    223.79 o 
  -5   2  15     1584.50     1776.72    265.63 o 
  -4   2  15     3084.38     3225.32    247.66 o 
  -3   2  15      857.90      831.61    176.62 o 
  -2   2  15     3838.60     3767.19    252.54 o 
  -1   2  15     1739.92     1797.84    129.19 o 
   0   2  15      255.47      297.47    101.39 o 
   1   2  15    10224.91    11330.53    315.17 o 
   2   2  15       50.91       96.11     97.80 o 
   3   2  15     7490.96     8412.97    269.97 o 
   4   2  15      592.40      764.72    118.92 o 
   5   2  15       43.54       35.35     95.17 o 
   6   2  15     3966.04     3853.23    176.89 o 
   7   2  15     3168.75     3122.10    275.11 o 
   8   2  15      709.28      497.45    214.79 o 
   9   2  15      958.40     1111.34    256.53 o 
  -5   3  15      746.47     1164.54    320.12 o 
  -4   3  15      279.20      329.86    159.69 o 
  -3   3  15     4844.21     5368.03    433.50 o 
  -2   3  15      732.38      894.76    177.38 o 
  -1   3  15      580.75      458.82    155.06 o 
   0   3  15     6805.92     7171.73    270.87 o 
   1   3  15      251.53      118.82     94.71 o 
   2   3  15     8478.04     8836.31    273.36 o 
   3   3  15      489.50      612.39    105.98 o 
   4   3  15        4.29       23.59     96.75 o 
   5   3  15     1211.59     1244.17    116.33 o 
   6   3  15     1862.36     1911.40    162.56 o 
   7   3  15      479.90      461.89    136.08 o 
   8   3  15     1617.40     1666.09    171.33 o 
   9   3  15      945.83      937.43    238.29 o 
  -4   4  15     3558.30     4177.69    336.97 o 
  -3   4  15       56.50      222.52    230.54 o 
  -2   4  15     2113.13     2458.95    374.72 o 
  -1   4  15     4047.39     4241.82    264.88 o 
   0   4  15       76.56      -35.06    101.46 o 
   1   4  15     6635.15     7323.35    334.44 o 
   2   4  15      674.27      571.32    142.56 o 
   3   4  15      255.08      297.65    141.81 o 
   4   4  15      570.82      432.96    139.67 o 
   5   4  15     5421.85     5487.41    223.55 o 
   6   4  15      101.94       94.14    120.92 o 
   7   4  15     4844.54     5248.40    255.13 o 
   8   4  15      131.72      121.14    130.64 o 
   9   4  15       35.07      199.21    171.91 o 
  -3   5  15     2163.16     2378.73    275.79 o 
  -2   5  15      952.42     1055.04    295.72 o 
  -1   5  15      140.09      -34.96    249.13 o 
   0   5  15     3640.16     3288.41    311.89 o 
   1   5  15     1349.46     1157.98    147.31 o 
   2   5  15      626.40      475.78    133.59 o 
   3   5  15      303.91      135.81    144.64 o 
   4   5  15     3924.34     4158.49    238.82 o 
   5   5  15        3.87       56.11    155.93 o 
   6   5  15     6747.29     7097.58    267.10 o 
   7   5  15      107.28      -47.64    130.63 o 
   8   5  15     2154.54     2222.32    183.82 o 
   9   5  15      992.54      824.20    188.25 o 
  -2   6  15       62.12      193.66    278.12 o 
  -1   6  15     1424.20     1464.98    357.29 o 
   0   6  15     4129.56     3699.49    279.92 o 
   1   6  15       44.40       27.61    128.78 o 
   2   6  15     3113.13     2660.88    327.74 o 
   3   6  15     2555.53     2246.26    171.63 o 
   4   6  15        4.66      104.85    138.25 o 
   5   6  15     6428.01     6551.06    385.90 o 
   6   6  15        2.92      138.90    159.59 o 
   7   6  15     1559.20     1561.75    160.86 o 
   8   6  15      380.39      337.78    142.76 o 
   9   6  15      333.33      262.71    149.00 o 
  -1   7  15     1656.61     1832.19    380.45 o 
   0   7  15      633.51      372.54    323.87 o 
   1   7  15     3389.75     2619.71    314.95 o 
   2   7  15     1449.55     1053.30    191.74 o 
   3   7  15     1209.67     1202.85    192.91 o 
   4   7  15     5258.45     4863.79    388.36 o 
   5   7  15      209.01      121.34    163.35 o 
   6   7  15     2198.32     2082.30    265.84 o 
   7   7  15      101.88       28.08    166.03 o 
   8   7  15       77.39       87.39    173.00 o 
   0   8  15     3927.86     4222.03    500.30 o 
   1   8  15       13.80     -201.17    204.10 o 
   2   8  15      386.05      408.34    185.07 o 
   3   8  15     1947.50     1697.37    221.01 o 
   4   8  15      209.40      227.10    181.98 o 
   5   8  15     1969.79     1701.35    220.07 o 
   6   8  15      588.75      601.61    191.01 o 
   7   8  15       48.32      -63.75    171.81 o 
   8   8  15        3.16     -173.23    233.45 o 
   2   9  15      659.45      348.17    343.95 o 
   3   9  15      334.60      153.63    198.93 o 
   4   9  15      760.46      515.10    214.68 o 
   5   9  15     2210.71     2244.11    237.14 o 
   6   9  15       13.41     -140.27    187.10 o 
  -3  -6  16     3473.76     2801.83    285.80 o 
  -2  -6  16      425.29      364.14    165.77 o 
  -1  -6  16     2542.18     2374.48    229.80 o 
   0  -6  16      425.60      296.03    173.24 o 
  -5  -5  16     3087.73     3267.04    471.34 o 
  -4  -5  16      432.56      266.16    281.04 o 
  -3  -5  16      232.76       15.25    216.93 o 
  -2  -5  16     1818.78     1600.99    193.75 o 
  -1  -5  16     3162.19     2949.15    233.06 o 
   0  -5  16      391.00      239.32    202.92 o 
   1  -5  16      909.89      950.05    258.41 o 
   2  -5  16     2365.32     1960.66    358.61 o 
  -5  -4  16      747.14      665.30    182.47 o 
  -4  -4  16      191.25      107.30    173.88 o 
  -3  -4  16     1117.45      961.41    151.70 o 
  -2  -4  16     5788.18     5235.92    340.14 o 
  -1  -4  16       25.58       29.94    168.05 o 
   0  -4  16     3179.44     2991.09    270.72 o 
   1  -4  16     2639.46     3075.34    361.56 o 
   2  -4  16        2.19      123.21    203.03 o 
   3  -4  16     4659.26     5015.47    459.33 o 
   4  -4  16       52.67     -152.32    218.23 o 
  -6  -3  16     1364.28     1104.27    211.68 o 
  -5  -3  16      179.01      272.95    181.24 o 
  -4  -3  16      108.69      171.72    134.88 o 
  -3  -3  16     7036.43     6949.67    364.52 o 
  -2  -3  16      885.37      751.89    199.10 o 
  -1  -3  16     5700.20     5860.61    339.02 o 
   0  -3  16     1571.71     1477.18    228.89 o 
   1  -3  16      542.68      648.30    198.22 o 
   2  -3  16     7927.94     8041.32    428.46 o 
   3  -3  16     1696.27     1525.76    246.04 o 
   4  -3  16     2319.27     2317.30    299.82 o 
   5  -3  16        4.27     -159.98    215.05 o 
  -6  -2  16        0.95       35.39    185.55 o 
  -5  -2  16      104.89      181.29    331.18 o 
  -4  -2  16     3876.37     3483.75    264.21 o 
  -3  -2  16      304.82      288.51    163.54 o 
  -2  -2  16     8316.62     8177.97    381.81 o 
  -1  -2  16      194.72      195.35    175.67 o 
   0  -2  16      727.48      610.01    178.10 o 
   1  -2  16     1723.95     1957.10    225.28 o 
   2  -2  16      727.26      882.43    215.21 o 
   3  -2  16     3069.52     3040.83    281.62 o 
   4  -2  16     1567.41     1577.67    239.58 o 
   5  -2  16      146.67      107.92    200.65 o 
   6  -2  16        0.32      114.22    199.20 o 
  -6  -1  16     1971.68     2439.23    280.31 o 
  -5  -1  16     4042.48     3711.65    447.65 o 
  -4  -1  16      434.31      293.69    184.19 o 
  -3  -1  16     8497.81     8231.57    405.67 o 
  -2  -1  16      233.60      104.33    155.01 o 
  -1  -1  16     1198.16     1362.63    200.40 o 
   0  -1  16     3247.91     3077.66    400.96 o 
   1  -1  16     1976.99     2028.59    229.83 o 
   2  -1  16     1154.43     1312.88    199.37 o 
   3  -1  16     4552.91     5017.13    464.78 o 
   4  -1  16      147.09      378.91    202.89 o 
   5  -1  16      191.73      212.87    190.03 o 
   6  -1  16     3523.41     3711.14    329.59 o 
   7  -1  16       57.57      273.66    367.18 o 
  -5   0  16      612.88      546.46    188.78 o 
  -4   0  16     5621.69     5283.08    413.38 o 
  -3   0  16      116.93      226.99    133.63 o 
  -2   0  16     1871.08     1694.61    140.03 o 
  -1   0  16      311.76      176.50    130.34 o 
   0   0  16      793.92      841.83    139.38 o 
   1   0  16     1340.24     1388.79    161.66 o 
   2   0  16     8314.39     8830.26    350.41 o 
   3   0  16       73.69       53.21    128.18 o 
   4   0  16     4236.56     4431.31    309.96 o 
   5   0  16     3913.26     4127.57    304.06 o 
   6   0  16       31.72       11.20    136.36 o 
   7   0  16     3045.59     2887.18    240.59 o 
  -5   1  16     2675.28     2582.32    252.68 o 
  -4   1  16     1331.06     1267.75    169.15 o 
  -3   1  16     1836.92     1646.30    152.72 o 
  -2   1  16      152.40      162.62    108.05 o 
  -1   1  16     1598.23     1604.33    170.19 o 
   0   1  16      206.68      232.05    126.42 o 
   1   1  16     7313.95     8162.67    294.83 o 
   2   1  16      478.31      460.90    143.30 o 
   3   1  16     3659.99     3961.46    217.30 o 
   4   1  16     1530.69     1571.20    167.93 o 
   5   1  16       93.99      179.32    116.18 o 
   6   1  16     3609.60     3539.00    217.13 o 
   7   1  16      412.23      314.36    208.17 o 
   8   1  16      436.70      615.39    239.27 o 
  -5   2  16     1232.20     1206.96    258.29 o 
  -4   2  16     1458.38     1305.91    202.62 o 
  -3   2  16     4729.13     4494.30    470.00 o 
  -2   2  16      358.35      163.10    183.21 o 
  -1   2  16       88.79      150.81    126.41 o 
   0   2  16     8152.34     8091.21    262.01 o 
   1   2  16        9.52      -28.90     95.45 o 
   2   2  16    13666.57    15134.27    429.41 o 
   3   2  16      967.08     1125.23    132.64 o 
   4   2  16       19.41       54.55     89.84 o 
   5   2  16     2018.35     1795.63    158.51 o 
   6   2  16     3182.35     3147.79    182.17 o 
   7   2  16      705.48      466.89    164.77 o 
   8   2  16     1294.14     1383.48    252.20 o 
  -4   3  16     1939.85     1877.82    325.53 o 
  -3   3  16      391.33      267.26    182.96 o 
  -2   3  16     2117.39     2450.89    323.10 o 
  -1   3  16     6077.80     6099.46    309.02 o 
   0   3  16        5.49       20.58    100.02 o 
   1   3  16     5112.27     5867.86    327.44 o 
   2   3  16      384.31      276.83    107.36 o 
   3   3  16      655.94      551.92    152.79 o 
   4   3  16      143.28      243.85    112.42 o 
   5   3  16     1267.03     1383.71    124.96 o 
   6   3  16      623.06      576.72    144.67 o 
   7   3  16     4548.01     4565.96    228.60 o 
   8   3  16       81.95      156.40    163.73 o 
  -3   4  16     1942.73     1991.02    248.73 o 
  -2   4  16     2744.78     3068.59    379.95 o 
  -1   4  16       39.76       54.57    257.54 o 
   0   4  16     8030.34     8184.57    398.46 o 
   1   4  16      568.69      483.73    131.04 o 
   2   4  16      132.07      105.03    133.87 o 
   3   4  16      456.60      564.78    163.94 o 
   4   4  16     6195.80     6181.10    292.62 o 
   5   4  16      181.45      261.07    168.93 o 
   6   4  16     3654.11     3964.72    206.51 o 
   7   4  16        3.36       46.82    124.05 o 
   8   4  16      569.33      652.48    152.90 o 
  -3   5  16      331.15       54.03    204.07 o 
  -2   5  16      317.12      498.83    303.90 o 
  -1   5  16     1077.82     1317.91    331.68 o 
   0   5  16     3259.26     3275.08    408.33 o 
   1   5  16      892.88      870.60    188.23 o 
   2   5  16     1591.47     1559.22    212.31 o 
   3   5  16      806.11      954.59    178.24 o 
   4   5  16       41.70      -48.90    159.97 o 
   5   5  16     8418.00     8974.83    364.82 o 
   6   5  16       31.37      -67.77    151.49 o 
   7   5  16     3137.62     3308.34    203.98 o 
   8   5  16      582.88      542.45    159.33 o 
  -2   6  16      535.33      186.82    357.42 o 
  -1   6  16     1916.96     1907.10    375.25 o 
   0   6  16       98.93      293.37    312.78 o 
   1   6  16     2276.35     2127.57    398.30 o 
   2   6  16     2106.42     2078.83    247.37 o 
   3   6  16      318.13      391.51    171.47 o 
   4   6  16     3132.99     2938.60    240.56 o 
   5   6  16      404.45      252.14    159.52 o 
   6   6  16     3317.45     3524.13    269.69 o 
   7   6  16      297.34      387.36    180.98 o 
   8   6  16       22.82      -51.05    188.53 o 
   0   7  16     4597.78     4913.71    509.49 o 
   1   7  16       19.92      226.04    189.59 o 
   2   7  16      301.08      570.83    199.56 o 
   3   7  16     4279.93     3433.83    402.88 o 
   4   7  16       86.42       21.78    169.23 o 
   5   7  16     3574.09     3259.79    427.40 o 
   6   7  16      205.23      148.54    181.57 o 
   7   7  16       39.92       52.19    186.55 o 
   8   7  16      198.63       89.97    183.27 o 
   1   8  16      997.14      750.77    341.10 o 
   2   8  16      827.94      638.63    251.97 o 
   3   8  16       31.42       76.82    170.14 o 
   4   8  16     1256.78     1025.98    184.67 o 
   5   8  16      618.02      568.00    209.32 o 
   6   8  16      214.97      542.07    193.82 o 
   7   8  16      135.22       65.44    205.45 o 
  -3  -5  17      848.90      655.39    304.10 o 
  -2  -5  17     3183.50     2788.54    281.21 o 
  -1  -5  17      163.87      150.78    207.91 o 
   0  -5  17      711.00      424.16    219.41 o 
   1  -5  17      762.60      623.91    234.45 o 
  -4  -4  17      299.78       59.35    168.97 o 
  -3  -4  17     2663.78     2385.88    260.89 o 
  -2  -4  17      803.86      366.98    206.21 o 
  -1  -4  17     3410.33     3542.44    304.26 o 
   0  -4  17     2634.82     2356.51    269.37 o 
   1  -4  17      118.44      -61.67    223.69 o 
   2  -4  17     4497.94     4733.72    366.70 o 
   3  -4  17      229.85      109.67    285.56 o 
  -5  -3  17        7.69       45.22    200.28 o 
  -4  -3  17     3117.49     2682.48    272.00 o 
  -3  -3  17       12.21       -2.60    197.53 o 
  -2  -3  17     6738.02     6454.35    389.09 o 
  -1  -3  17      295.19      387.29    205.24 o 
   0  -3  17     1012.07     1156.26    217.61 o 
   1  -3  17     4435.06     4818.72    510.96 o 
   2  -3  17      527.34      280.12    203.98 o 
   3  -3  17     4581.04     4475.72    378.96 o 
   4  -3  17     1210.18     1306.65    276.12 o 
  -5  -2  17     2776.41     2392.24    287.56 o 
  -4  -2  17       53.01      104.69    185.97 o 
  -3  -2  17     7478.84     6968.19    367.96 o 
  -2  -2  17      194.11      371.27    196.38 o 
  -1  -2  17     2590.53     2357.62    256.41 o 
   0  -2  17     1529.27     1474.40    218.39 o 
   1  -2  17      557.70      555.88    180.42 o 
   2  -2  17      675.08      532.16    220.49 o 
   3  -2  17     1509.86     1465.65    236.03 o 
   4  -2  17       15.06      147.85    223.16 o 
   5  -2  17       86.63      276.17    326.52 o 
  -5  -1  17      103.52      133.93    339.62 o 
  -4  -1  17     6315.00     5633.15    470.09 o 
  -3  -1  17       53.33      -12.30    182.51 o 
  -2  -1  17     3169.66     3073.59    268.40 o 
  -1  -1  17      141.92      200.10    186.79 o 
   0  -1  17      900.83      841.84    206.42 o 
   1  -1  17      946.31     1022.57    184.25 o 
   2  -1  17     7685.77     8383.99    452.79 o 
   3  -1  17       53.65       51.86    204.84 o 
   4  -1  17     1260.32     1083.27    235.07 o 
   5  -1  17     3089.02     3073.68    290.05 o 
   6  -1  17      392.56      271.85    212.03 o 
  -5   0  17     3513.19     2698.53    279.63 o 
  -4   0  17      419.50      429.92    205.69 o 
  -3   0  17     1554.78     1516.97    276.75 o 
  -2   0  17      226.63      249.84    134.31 o 
  -1   0  17      644.04      479.59    159.95 o 
   0   0  17      147.38      293.47    133.46 o 
   1   0  17     6321.03     6780.25    285.35 o 
   2   0  17      346.10      244.10    141.71 o 
   3   0  17     4152.67     4224.31    297.41 o 
   4   0  17     1880.02     1995.94    357.81 o 
   5   0  17      346.89      193.02    226.00 o 
   6   0  17     4162.45     3863.49    319.96 o 
   7   0  17      543.00       11.23    327.56 o 
  -4   1  17     1440.74     1503.44    222.20 o 
  -3   1  17     1618.03     1705.18    157.06 o 
  -2   1  17     1222.31     1236.85    139.98 o 
  -1   1  17      209.15      176.21    136.27 o 
   0   1  17     7627.82     8249.04    324.90 o 
   1   1  17      203.68      118.30    141.94 o 
   2   1  17     6337.38     6748.88    433.79 o 
   3   1  17      633.30      753.06    161.09 o 
   4   1  17      124.66       49.97    137.31 o 
   5   1  17     3724.58     3717.56    237.59 o 
   6   1  17      533.38      406.31    200.19 o 
   7   1  17      844.01      696.30    228.47 o 
  -4   2  17     2837.09     2335.62    176.82 o 
  -3   2  17       71.96      134.04    127.89 o 
  -2   2  17      929.06     1013.62    169.88 o 
  -1   2  17     5383.41     5258.76    279.63 o 
   0   2  17       17.15      -79.37    126.37 o 
   1   2  17     8067.76     8412.61    337.08 o 
   2   2  17        7.92        6.47    110.19 o 
   3   2  17     1360.69     1310.53    146.85 o 
   4   2  17     2520.20     2579.02    175.73 o 
   5   2  17     2390.17     2236.22    157.93 o 
   6   2  17      821.81      585.64    136.99 o 
   7   2  17     2807.94     2694.65    222.83 o 
  -3   3  17     2258.65     2428.62    284.37 o 
  -2   3  17     2073.04     2057.35    199.93 o 
  -1   3  17        4.29      132.27    140.17 o 
   0   3  17     6317.10     6678.01    350.79 o 
   1   3  17      180.72      198.99    118.96 o 
   2   3  17      683.66      614.83    118.74 o 
   3   3  17       72.61       -6.00    105.86 o 
   4   3  17     1599.40     1706.37    152.38 o 
   5   3  17      583.36      415.26    179.56 o 
   6   3  17     3065.48     3105.81    199.61 o 
   7   3  17      165.50      178.98    133.78 o 
   8   3  17     1040.25     1105.52    199.12 o 
  -3   4  17      766.10      834.11    203.39 o 
  -2   4  17      108.88      237.03    291.56 o 
  -1   4  17     3237.17     3181.57    412.82 o 
   0   4  17     1248.61     1135.03    244.76 o 
   1   4  17     1283.60     1234.18    174.09 o 
   2   4  17      363.59      288.31    153.33 o 
   3   4  17     2235.17     2113.19    208.50 o 
   4   4  17       98.41      233.48    168.56 o 
   5   4  17     7104.60     7931.62    356.48 o 
   6   4  17       11.54      -29.96    171.69 o 
   7   4  17     1297.12     1399.55    180.23 o 
   8   4  17     1118.51     1148.46    176.51 o 
  -2   5  17      578.11      622.71    319.61 o 
  -1   5  17      866.89      792.80    326.49 o 
   0   5  17      976.55     1172.38    345.26 o 
   1   5  17     1351.02     1175.23    180.40 o 
   2   5  17      988.02      726.23    176.19 o 
   3   5  17      394.36      709.31    179.36 o 
   4   5  17     5835.09     6353.63    320.97 o 
   5   5  17       65.53       66.02    171.89 o 
   6   5  17     3946.45     3846.38    266.02 o 
   7   5  17      158.52      109.70    180.11 o 
   8   5  17        4.37       74.11    175.24 o 
  -1   6  17       42.94       18.57    315.69 o 
   0   6  17     3617.65     3705.50    461.16 o 
   1   6  17      200.76       49.75    200.32 o 
   2   6  17      326.48      284.51    170.04 o 
   3   6  17     2955.29     2990.37    236.28 o 
   4   6  17        4.92      -57.80    172.06 o 
   5   6  17     3493.08     3319.30    310.61 o 
   6   6  17        5.17      206.72    178.79 o 
   7   6  17        9.65       10.56    188.05 o 
   1   7  17     1929.94     2047.33    407.50 o 
   2   7  17     2506.82     1906.19    276.77 o 
   3   7  17        7.22       -2.08    173.02 o 
   4   7  17     1776.25     1569.33    213.47 o 
   5   7  17      732.32      672.07    202.96 o 
   6   7  17       89.30      345.20    192.99 o 
   7   7  17        0.17      304.89    199.69 o 
   3   8  17     1514.65      985.79    260.53 o 
   4   8  17      696.27      689.76    225.20 o 
   5   8  17      113.16      205.36    200.95 o 
  -3  -4  18       32.50     -144.19    280.03 o 
  -2  -4  18     4556.91     4525.11    326.03 o 
  -1  -4  18      480.71      485.63    208.74 o 
   0  -4  18      106.20      209.69    211.33 o 
   1  -4  18     2220.51     2349.15    300.33 o 
  -3  -3  18     6112.88     5745.94    356.80 o 
  -2  -3  18       84.24      264.60    213.55 o 
  -1  -3  18     1698.96     1777.31    301.20 o 
   0  -3  18     3848.72     3736.37    317.98 o 
   1  -3  18      458.96      470.35    216.35 o 
   2  -3  18     2478.68     2585.00    288.74 o 
   3  -3  18      790.30      662.62    233.28 o 
  -4  -2  18     4617.40     4293.05    509.32 o 
  -3  -2  18       11.20      -93.31    203.87 o 
  -2  -2  18     1700.71     1688.33    255.91 o 
  -1  -2  18      259.15      473.03    212.95 o 
   0  -2  18      250.99      151.63    204.86 o 
   1  -2  18     1856.39     1888.27    249.03 o 
   2  -2  18     1737.60     1647.06    248.08 o 
   3  -2  18      157.71      432.24    231.23 o 
   4  -2  18      418.59      373.54    198.32 o 
  -4  -1  18      419.70      167.12    217.15 o 
  -3  -1  18     2568.00     2226.95    251.31 o 
  -2  -1  18      545.35      708.82    218.82 o 
  -1  -1  18      804.88      546.52    188.66 o 
   0  -1  18      851.74      783.14    216.43 o 
   1  -1  18     4843.85     5036.74    333.48 o 
   2  -1  18      113.17      -57.06    178.83 o 
   3  -1  18     1693.06     1721.75    254.13 o 
   4  -1  18     1732.60     1650.00    244.73 o 
   5  -1  18        7.72       44.42    226.18 o 
  -4   0  18     1682.52     1155.66    233.09 o 
  -3   0  18     2122.56     1567.55    240.72 o 
  -2   0  18       37.25       13.99    183.03 o 
  -1   0  18       36.11       85.31    190.91 o 
   0   0  18     4838.23     4584.05    251.46 o 
   1   0  18      708.59      637.82    152.08 o 
   2   0  18     7432.67     8175.18    809.90 o 
   3   0  18     1852.32     2250.89    320.34 o 
   4   0  18      264.73      231.93    185.42 o 
   5   0  18     2730.31     2852.73    264.96 o 
   6   0  18      448.91      329.42    225.85 o 
  -4   1  18      528.51      661.90    278.99 o 
  -3   1  18       80.68       47.70    168.73 o 
  -2   1  18      734.16      587.71    166.31 o 
  -1   1  18     5461.82     5405.62    344.65 o 
   0   1  18       15.78      -94.93    139.70 o 
   1   1  18     4893.19     5299.36    265.38 o 
   2   1  18       95.85      177.61    143.68 o 
   3   1  18      892.34      969.53    196.13 o 
   4   1  18     1970.50     1773.95    203.47 o 
   5   1  18      576.38      393.69    146.52 o 
   6   1  18      779.15      560.17    219.88 o 
  -3   2  18      873.57      783.08    158.11 o 
  -2   2  18     2236.20     2072.54    165.27 o 
  -1   2  18        5.68      -13.36    146.07 o 
   0   2  18     9705.47    10013.60    495.52 o 
   1   2  18        8.09      138.45    144.00 o 
   2   2  18      943.82     1061.50    167.50 o 
   3   2  18      648.65      594.28    156.84 o 
   4   2  18     3057.91     2608.04    210.67 o 
   5   2  18     1122.30      981.50    170.53 o 
   6   2  18     2834.52     2744.56    220.87 o 
   7   2  18        1.73       16.74    184.35 o 
  -3   3  18     1002.71      964.85    188.18 o 
  -2   3  18      544.01      577.06    223.79 o 
  -1   3  18     3562.23     3147.51    290.77 o 
   0   3  18      984.79      757.73    261.61 o 
   1   3  18     1894.44     1908.44    192.48 o 
   2   3  18       92.48      -21.38    157.64 o 
   3   3  18      300.28      370.14    178.77 o 
   4   3  18      171.76       21.05    147.66 o 
   5   3  18     5090.40     5240.67    301.22 o 
   6   3  18       57.05      -27.04    163.79 o 
   7   3  18     1821.28     2104.85    214.27 o 
  -2   4  18     2588.65     2700.07    420.40 o 
  -1   4  18      590.85      354.52    234.59 o 
   0   4  18     1064.36      585.67    238.92 o 
   1   4  18     1616.29     1473.54    193.72 o 
   2   4  18     2504.70     2337.54    256.29 o 
   3   4  18       84.15       45.92    151.25 o 
   4   4  18     3568.09     3937.34    261.64 o 
   5   4  18      205.02       59.13    163.10 o 
   6   4  18     1370.19     1626.92    220.48 o 
   7   4  18      746.86      884.97    205.60 o 
  -1   5  18      247.35      362.55    333.39 o 
   0   5  18     3009.37     3063.96    329.20 o 
   1   5  18       17.19      106.31    231.51 o 
   2   5  18      105.07      209.03    172.64 o 
   3   5  18     6021.25     6673.92    334.03 o 
   4   5  18        3.24     -170.18    170.18 o 
   5   5  18     4993.10     5235.00    310.27 o 
   6   5  18        6.02      -48.98    167.34 o 
   7   5  18        8.02      -18.81    189.68 o 
   0   6  18      506.27      912.59    371.73 o 
   1   6  18      758.15      671.49    242.45 o 
   2   6  18     1160.12     1159.33    204.68 o 
   3   6  18       69.75      175.55    175.93 o 
   4   6  18     2291.10     2286.09    231.40 o 
   5   6  18       18.80     -143.31    177.02 o 
   6   6  18      393.37      373.79    186.26 o 
   2   7  18       60.26       16.89    180.96 o 
   3   7  18     3066.40     2520.51    242.53 o 
   4   7  18      446.69      402.25    197.76 o 
   5   7  18       89.42       62.15    194.92 o 
  -1  -3  19     1164.53     1195.67    395.04 o 
   0  -3  19       44.94     -154.09    200.01 o 
   1  -3  19     3197.71     2677.93    306.58 o 
  -2  -2  19      408.60      353.72    205.58 o 
  -1  -2  19      185.65      162.96    200.19 o 
   0  -2  19      491.73      382.81    208.14 o 
   1  -2  19     2304.05     2303.97    273.62 o 
   2  -2  19      256.76       27.36    228.52 o 
   3  -2  19     1010.33     1037.26    239.70 o 
  -3  -1  19      141.26      134.53    181.56 o 
  -2  -1  19       43.77       48.17    194.14 o 
  -1  -1  19      326.49      263.72    178.79 o 
   0  -1  19     4381.43     4525.87    333.61 o 
   1  -1  19       23.80     -128.61    179.68 o 
   2  -1  19     3611.03     3667.78    301.58 o 
   3  -1  19     1310.24     1108.25    250.30 o 
   4  -1  19      158.35       38.83    179.91 o 
  -3   0  19        4.98       26.08    212.50 o 
  -2   0  19      198.31      316.01    220.20 o 
  -1   0  19     3823.41     4146.01    320.93 o 
   0   0  19      244.77       21.79    163.13 o 
   1   0  19     5405.54     5577.49    374.83 o 
   2   0  19      345.30      562.13    200.04 o 
   3   0  19     1425.24     1616.40    232.61 o 
   4   0  19     2885.92     2728.64    285.95 o 
   5   0  19      553.56      369.96    225.90 o 
  -2   1  19     2924.40     2848.58    227.44 o 
  -1   1  19        9.63     -153.30    160.24 o 
   0   1  19     5587.70     5772.84    390.43 o 
   1   1  19       16.36       90.17    161.62 o 
   2   1  19      577.65      581.32    162.53 o 
   3   1  19     1182.52     1235.64    190.69 o 
   4   1  19      399.32      309.20    170.27 o 
   5   1  19     1501.65     1462.19    241.67 o 
  -2   2  19      124.06      -32.15    129.03 o 
  -1   2  19     4993.67     4447.07    268.55 o 
   0   2  19      277.66      328.04    172.48 o 
   1   2  19     1963.20     1631.93    187.25 o 
   2   2  19      118.69      -20.17    140.86 o 
   3   2  19      767.35      761.70    158.34 o 
   4   2  19      507.06      421.45    237.15 o 
   5   2  19     4384.76     4130.00    350.47 o 
   6   2  19       11.65      -14.21    218.28 o 
  -1   3  19      393.62      385.16    208.12 o 
   0   3  19     1689.28     1312.67    227.84 o 
   1   3  19       92.05        1.84    215.61 o 
   2   3  19      428.37      630.80    181.84 o 
   3   3  19        4.28       99.73    157.61 o 
   4   3  19     2183.64     2208.16    240.67 o 
   5   3  19       25.02        2.98    167.98 o 
   6   3  19     2615.12     2525.83    291.10 o 
  -1   4  19      771.25      496.08    252.79 o 
   0   4  19     1384.17     1169.73    325.50 o 
   1   4  19      311.78      271.36    234.81 o 
   2   4  19        9.11      199.30    178.45 o 
   3   4  19     5010.17     5164.72    301.04 o 
   4   4  19       15.09     -131.97    178.43 o 
   5   4  19     2640.35     2895.06    262.35 o 
   6   4  19      118.85       93.33    199.23 o 
   0   5  19       27.78       47.56    244.64 o 
   1   5  19      661.85      864.80    262.78 o 
   2   5  19     3297.07     3360.57    261.22 o 
   3   5  19        0.60      157.18    176.00 o 
   4   5  19     4062.24     4312.09    291.42 o 
   5   5  19       14.20     -168.79    168.79 o 
   6   5  19      497.24      259.19    186.26 o 
   2   6  19        3.26      -30.06    241.87 o 
   3   6  19     2972.37     3080.86    267.18 o 
   4   6  19      129.44      222.22    202.95 o 
   5   6  19      215.55      269.16    200.32 o 
  -1  -1  20     3334.72     3018.25    297.82 o 
   0  -1  20       19.13      -50.58    200.35 o 
   1  -1  20     2909.52     2757.61    298.48 o 
   2  -1  20      198.68      209.91    201.29 o 
  -1   0  20      263.71      171.27    205.24 o 
   0   0  20     7232.04     7451.75    553.18 o 
   1   0  20       68.10       41.18    178.14 o 
   2   0  20     1621.14     1628.14    241.19 o 
   3   0  20     1733.51     1677.90    246.75 o 
  -1   1  20     2982.94     2885.53    241.91 o 
   0   1  20       27.84      133.56    160.58 o 
   1   1  20     1575.31     1480.36    204.38 o 
   2   1  20      317.01      294.44    154.37 o 
   3   1  20       63.22        0.91    166.34 o 
   4   1  20      789.86      533.39    218.10 o 
  -1   2  20       17.82      128.52    196.50 o 
   0   2  20     2459.08     2543.89    284.03 o 
   1   2  20        0.68      126.53    231.66 o 
   2   2  20     1053.68      949.28    264.30 o 
   3   2  20      214.67      126.52    240.09 o 
   4   2  20     3195.02     3584.94    348.25 o 
   0   3  20      835.69      607.75    254.32 o 
   1   3  20       19.64      290.30    199.23 o 
   2   3  20        2.10        9.46    192.48 o 
   3   3  20     3534.16     3670.97    352.50 o 
   4   3  20       47.97      -76.63    215.63 o 
   1   4  20      472.37      239.82    249.78 o 
   2   4  20     2243.64     2229.38    278.75 o 
   3   4  20       74.97      184.99    195.71 o 
   4   4  20     1851.71     1894.16    244.94 o 
                                                 
